# Supplementary material for: Downregulation of PDIA4 inhibits proliferation and migration in human oral squamous cell carcinoma
Source: Hereditas. 2025 Nov 3;162:222. doi: 10.1186/s41065-025-00594-2 (PMC12581318; doi:10.1186/s41065-025-00594-2)
Supplement: Supplementary file 1 — Supplementary Material 1: Table S1 The results of GO and KEGG analyses on DEGs between H-PDIA4 and L-PDIA4 groups [file 41065_2025_594_MOESM1_ESM.xlsx]

## Sheet: KEGG
	category	subcategory	ID	Description	GeneRatio	BgRatio	pvalue	p.adjust	qvalue	geneID	Count
hsa04512	Environmental Information Processing	Signaling molecules and interaction	hsa04512	ECM-receptor interaction	20/115	89/8848	6.5034e-20	1.1446e-17	1.04054e-17	1287/3678/3688/3339/3371/3914/7057/1288/3918/284217/3690/2335/3909/1277/1278/7058/1293/3381/6696/341640	20
hsa04820	NA	NA	hsa04820	Cytoskeleton in muscle cells	25/115	232/8848	1.2797e-16	1.12613e-14	1.02376e-14	1829/1287/3678/3688/3339/4811/7057/1289/1288/284217/3690/1290/8910/2335/22795/1277/1278/1462/7058/1293/1281/2200/1301/27063/70	25
hsa04510	Cellular Processes	Cellular community - eukaryotes	hsa04510	Focal adhesion	19/115	203/8848	1.07667e-11	6.31647e-10	5.74224e-10	1287/3678/3688/3371/3914/7057/1288/3918/4638/284217/3690/2335/3909/1277/1278/7058/1293/3381/6696	19
hsa04974	Organismal Systems	Digestive system	hsa04974	Protein digestion and absorption	14/115	105/8848	5.99778e-11	2.63902e-09	2.39911e-09	1287/1289/1288/23428/1303/1290/1277/1278/4311/1293/1281/1300/1301/1295	14
hsa04151	Environmental Information Processing	Signal transduction	hsa04151	PI3K-Akt signaling pathway	20/115	362/8848	3.37741e-08	1.18885e-06	1.08077e-06	1021/1287/3678/3688/3371/3914/7057/1288/3918/284217/3690/2335/3909/1277/1278/7058/1293/2250/3381/6696	20
hsa05165	Human Diseases	Infectious disease: viral	hsa05165	Human papillomavirus infection	19/115	333/8848	4.66173e-08	1.36744e-06	1.24313e-06	1021/1287/3678/3688/3371/3914/7057/1288/3918/284217/3690/2335/3909/1277/1278/7058/1293/3381/6696	19
hsa05146	Human Diseases	Infectious disease: parasitic	hsa05146	Amoebiasis	11/115	103/8848	8.0675e-08	2.0284e-06	1.844e-06	1287/3914/1288/3918/284217/2335/3909/1277/1278/1281/1437	11
hsa05222	Human Diseases	Cancer: specific types	hsa05222	Small cell lung cancer	9/115	93/8848	2.98167e-06	6.55967e-05	5.96334e-05	1021/1287/3688/3914/1288/3918/284217/2335/3909	9
hsa05412	Human Diseases	Cardiovascular disease	hsa05412	Arrhythmogenic right ventricular cardiomyopathy	7/115	86/8848	0.00012019	0.00235039	0.00213672	1829/3678/3688/284217/3690/8910/1000	7
hsa05205	Human Diseases	Cancer: overview	hsa05205	Proteoglycans in cancer	10/115	204/8848	0.000309148	0.00524574	0.00476886	3678/3688/3339/7057/3690/2335/1277/1278/7078/2719	10
hsa04933	Human Diseases	Endocrine and metabolic disease	hsa04933	AGE-RAGE signaling pathway in diabetic complications	7/115	101/8848	0.000327859	0.00524574	0.00476886	1287/5054/1288/2335/1277/1278/1281	7
hsa05410	Human Diseases	Cardiovascular disease	hsa05410	Hypertrophic cardiomyopathy	6/115	99/8848	0.00177605	0.0260488	0.0236807	3678/3688/284217/3690/8910/70	6
hsa05414	Human Diseases	Cardiovascular disease	hsa05414	Dilated cardiomyopathy	6/115	105/8848	0.00239554	0.0324319	0.0294835	3678/3688/284217/3690/8910/70	6

## Sheet: GO
	ONTOLOGY	ID	Description	GeneRatio	BgRatio	pvalue	p.adjust	qvalue	geneID	Count
GO:0030198	BP	GO:0030198	extracellular matrix organization	33/218	332/18888	1.7889e-21	1.9781e-18	1.65303e-18	COL4A5/ITGB1/NID1/LOXL2/FKBP10/COL5A1/COL4A6/FAP/PXDN/MMP16/COL12A1/LAMA1/ITGB3/COL5A2/NID2/ZNF469/TGFBI/ADAMTS12/COL1A1/SULF1/MATN3/TLL2/COL1A2/COL3A1/POSTN/COL10A1/COL11A1/COL8A1/PTX3/ADAMTS16/TLL1/IBSP/MMP13	33
GO:0043062	BP	GO:0043062	extracellular structure organization	33/218	333/18888	1.96652e-21	1.9781e-18	1.65303e-18	COL4A5/ITGB1/NID1/LOXL2/FKBP10/COL5A1/COL4A6/FAP/PXDN/MMP16/COL12A1/LAMA1/ITGB3/COL5A2/NID2/ZNF469/TGFBI/ADAMTS12/COL1A1/SULF1/MATN3/TLL2/COL1A2/COL3A1/POSTN/COL10A1/COL11A1/COL8A1/PTX3/ADAMTS16/TLL1/IBSP/MMP13	33
GO:0045229	BP	GO:0045229	external encapsulating structure organization	33/218	334/18888	2.16107e-21	1.9781e-18	1.65303e-18	COL4A5/ITGB1/NID1/LOXL2/FKBP10/COL5A1/COL4A6/FAP/PXDN/MMP16/COL12A1/LAMA1/ITGB3/COL5A2/NID2/ZNF469/TGFBI/ADAMTS12/COL1A1/SULF1/MATN3/TLL2/COL1A2/COL3A1/POSTN/COL10A1/COL11A1/COL8A1/PTX3/ADAMTS16/TLL1/IBSP/MMP13	33
GO:0001706	BP	GO:0001706	endoderm formation	13/218	60/18888	1.4428e-13	9.90484e-11	8.27713e-11	ITGA5/LAMB3/COL5A1/COL12A1/COL5A2/FN1/LAMA3/INHBA/HMGA2/DKK1/COL11A1/COL8A1/LHX1	13
GO:0035987	BP	GO:0035987	endodermal cell differentiation	12/218	51/18888	4.40736e-13	2.42052e-10	2.02275e-10	ITGA5/LAMB3/COL5A1/COL12A1/COL5A2/FN1/LAMA3/INHBA/HMGA2/DKK1/COL11A1/COL8A1	12
GO:0030199	BP	GO:0030199	collagen fibril organization	13/218	66/18888	5.37332e-13	2.45919e-10	2.05506e-10	LOXL2/FKBP10/COL5A1/PXDN/COL12A1/COL5A2/ADAMTS12/COL1A1/TLL2/COL1A2/COL3A1/COL11A1/TLL1	13
GO:0007492	BP	GO:0007492	endoderm development	13/218	85/18888	1.60135e-11	6.28186e-09	5.24953e-09	ITGA5/LAMB3/COL5A1/COL12A1/COL5A2/FN1/LAMA3/INHBA/HMGA2/DKK1/COL11A1/COL8A1/LHX1	13
GO:0001704	BP	GO:0001704	formation of primary germ layer	15/218	131/18888	3.10845e-11	1.06698e-08	8.91634e-09	ITGA5/ITGB1/LAMB3/COL5A1/COL12A1/ITGB3/COL5A2/FN1/LAMA3/INHBA/HMGA2/DKK1/COL11A1/COL8A1/LHX1	15
GO:0007156	BP	GO:0007156	homophilic cell adhesion via plasma membrane adhesion molecules	16/218	168/18888	1.12006e-10	3.41742e-08	2.85582e-08	DSG2/ITGB1/CDH13/CDH11/CDH2/PCDHGA4/PCDHGC3/PCDHGA12/PCDHGA9/CLSTN2/PCDHGB5/PCDHGB7/PCDHGB1/PCDHB11/PCDHB2/PCDH19	16
GO:0007369	BP	GO:0007369	gastrulation	17/218	200/18888	1.74414e-10	4.78941e-08	4.00234e-08	ITGA5/ITGB1/LAMB3/COL5A1/COL12A1/ITGB3/COL5A2/FN1/LAMA3/INHBA/HMGA2/DKK1/COL11A1/COL8A1/FOXA2/LHX1/GPC3	17
GO:0031589	BP	GO:0031589	cell-substrate adhesion	21/218	359/18888	1.23807e-09	3.09067e-07	2.58276e-07	CDK6/ITGA5/ITGB1/NID1/SERPINE1/THBS1/CDH13/ITGB3/SPOCK1/SGCE/FN1/NID2/CDH11/ADAMTS12/COL1A1/CORO2B/EDIL3/COL3A1/EPDR1/POSTN/COL8A1	21
GO:0007160	BP	GO:0007160	cell-matrix adhesion	17/218	241/18888	3.09536e-09	7.08321e-07	5.91919e-07	CDK6/ITGA5/ITGB1/NID1/SERPINE1/THBS1/CDH13/ITGB3/SGCE/FN1/NID2/CDH11/ADAMTS12/CORO2B/COL3A1/EPDR1/POSTN	17
GO:0098742	BP	GO:0098742	cell-cell adhesion via plasma-membrane adhesion molecules	17/218	279/18888	2.74878e-08	5.80628e-06	4.8521e-06	DSG2/ITGA5/ITGB1/CDH13/CDH11/CDH2/PCDHGA4/PCDHGC3/PCDHGA12/PCDHGA9/CLSTN2/PCDHGB5/PCDHGB7/PCDHGB1/PCDHB11/PCDHB2/PCDH19	17
GO:0061448	BP	GO:0061448	connective tissue development	16/218	288/18888	2.52192e-07	4.94657e-05	4.13368e-05	LOXL2/COL5A1/SORL1/ITGB3/HMGA2/TGFBI/ADAMTS12/SOX5/COL1A1/SULF1/MATN3/COL3A1/GDF6/COL11A1/PTHLH/MMP13	16
GO:0010810	BP	GO:0010810	regulation of cell-substrate adhesion	14/218	221/18888	2.99055e-07	5.47469e-05	4.57501e-05	CDK6/ITGA5/NID1/SERPINE1/THBS1/CDH13/ITGB3/SPOCK1/FN1/COL1A1/CORO2B/EDIL3/POSTN/COL8A1	14
GO:0034329	BP	GO:0034329	cell junction assembly	20/218	453/18888	3.24886e-07	5.57585e-05	4.65955e-05	ITGA5/GJC1/THBS1/CDH13/MAP1B/SIX4/ITGB3/FN1/LAMA3/CDH11/CDH2/CORO2B/THBS2/CLSTN2/DKK1/SHANK2/ST8SIA2/PCDHB11/PCDHB2/UGT8	20
GO:0032963	BP	GO:0032963	collagen metabolic process	10/218	107/18888	4.52135e-07	7.30331e-05	6.10312e-05	TRAM2/ITGB1/COL5A1/FAP/MMP16/INHBA/COL1A1/COL1A2/P3H2/MMP13	10
GO:0002062	BP	GO:0002062	chondrocyte differentiation	10/218	116/18888	9.59105e-07	0.000142187	0.000118821	LOXL2/HMGA2/TGFBI/ADAMTS12/SOX5/SULF1/COL3A1/GDF6/COL11A1/PTHLH	10
GO:0051216	BP	GO:0051216	cartilage development	13/218	209/18888	9.83814e-07	0.000142187	0.000118821	LOXL2/HMGA2/TGFBI/ADAMTS12/SOX5/COL1A1/SULF1/MATN3/COL3A1/GDF6/COL11A1/PTHLH/MMP13	13
GO:0071711	BP	GO:0071711	basement membrane organization	6/218	38/18888	4.47498e-06	0.000596361	0.000498358	ITGB1/NID1/PXDN/LAMA1/NID2/COL3A1	6
GO:0001503	BP	GO:0001503	ossification	18/218	446/18888	4.56066e-06	0.000596361	0.000498358	CDK6/TNC/MMP16/COL5A2/TNFAIP6/CDH11/ADAMTS12/COL1A1/GLI2/COL1A2/VCAN/DKK1/COL11A1/PTHLH/IBSP/GPC3/SPP1/MMP13	18
GO:0060560	BP	GO:0060560	developmental growth involved in morphogenesis	13/218	243/18888	5.22565e-06	0.000652256	0.000545067	ITGB1/TNC/MAP1B/SIX4/SEMA3C/SEMA3B/FN1/SALL1/POSTN/ST8SIA2/LHX1/SYT1/SPP1	13
GO:0090287	BP	GO:0090287	regulation of cellular response to growth factor stimulus	16/218	373/18888	7.35861e-06	0.000878554	0.000734177	ITGA5/ITGB1/THBS1/SORL1/ITGB3/VEPH1/TNFAIP6/ADGRA2/ADAMTS12/SULF1/PEG10/CCBE1/DKK1/FBN1/FSTL5/GPC3	16
GO:0061138	BP	GO:0061138	morphogenesis of a branching epithelium	11/218	189/18888	1.27948e-05	0.00146393	0.00122336	TNC/SIX4/SEMA3C/LAMA1/TGM2/GLI2/SALL1/SULF1/ADAMTS16/LHX1/GPC3	11
GO:0016339	BP	GO:0016339	calcium-dependent cell-cell adhesion via plasma membrane cell adhesion molecules	6/218	47/18888	1.59627e-05	0.00175334	0.00146521	CDH13/CDH11/CDH2/PCDHGC3/PCDHB11/PCDHB2	6
GO:0010763	BP	GO:0010763	positive regulation of fibroblast migration	4/218	15/18888	2.13256e-05	0.00219059	0.0018306	ITGB1/THBS1/ITGB3/AKAP12	4
GO:0001822	BP	GO:0001822	kidney development	14/218	319/18888	2.15389e-05	0.00219059	0.0018306	NID1/SIX4/ITGB3/GLI2/SALL1/SULF1/MME/EPCAM/GDF6/FBN1/ADAMTS16/LHX1/GPC3/FREM2	14
GO:0001763	BP	GO:0001763	morphogenesis of a branching structure	11/218	206/18888	2.85223e-05	0.00279722	0.00233754	TNC/SIX4/SEMA3C/LAMA1/TGM2/GLI2/SALL1/SULF1/ADAMTS16/LHX1/GPC3	11
GO:0072001	BP	GO:0072001	renal system development	14/218	329/18888	3.02572e-05	0.00286504	0.00239422	NID1/SIX4/ITGB3/GLI2/SALL1/SULF1/MME/EPCAM/GDF6/FBN1/ADAMTS16/LHX1/GPC3/FREM2	14
GO:0009612	BP	GO:0009612	response to mechanical stimulus	11/218	216/18888	4.40165e-05	0.00402898	0.00336688	TNC/THBS1/MAP1B/ITGB3/COL1A1/TRPA1/CDH2/POSTN/COL11A1/SCN9A/ANKRD1	11
GO:0141091	BP	GO:0141091	transforming growth factor beta receptor superfamily signaling pathway	15/218	388/18888	4.75118e-05	0.00410987	0.00343448	THBS1/SORL1/VEPH1/TNFAIP6/INHBA/SULF1/COL1A2/PEG10/NOMO3/COL3A1/GDF6/DKK1/FBN1/FSTL5/GPC3	15
GO:0048333	BP	GO:0048333	mesodermal cell differentiation	5/218	35/18888	4.78937e-05	0.00410987	0.00343448	ITGB1/ITGB3/INHBA/HMGA2/DKK1	5
GO:0050808	BP	GO:0050808	synapse organization	17/218	493/18888	6.21936e-05	0.00517526	0.00432479	COL4A5/ITGB1/TNC/MAP1B/SIX4/ITGB3/ELFN1/CDH2/PCDHGC3/THBS2/CLSTN2/DKK1/SHANK2/ST8SIA2/PCDHB11/PCDHB2/CHRNA1	17
GO:0090092	BP	GO:0090092	regulation of transmembrane receptor protein serine/threonine kinase signaling pathway	13/218	317/18888	8.47342e-05	0.00684353	0.0057189	THBS1/SORL1/VEPH1/TNFAIP6/INHBA/SULF1/PEG10/NOMO3/GDF6/DKK1/FBN1/FSTL5/GPC3	13
GO:0010811	BP	GO:0010811	positive regulation of cell-substrate adhesion	8/218	124/18888	9.68395e-05	0.0073867	0.00617281	CDK6/ITGA5/NID1/CDH13/ITGB3/FN1/EDIL3/COL8A1	8
GO:0071774	BP	GO:0071774	response to fibroblast growth factor	8/218	124/18888	9.68395e-05	0.0073867	0.00617281	ITGB1/TNC/THBS1/COL1A1/SULF1/POSTN/FGF5/LHX1	8
GO:0010812	BP	GO:0010812	negative regulation of cell-substrate adhesion	6/218	65/18888	0.000103325	0.00766839	0.0064082	SERPINE1/THBS1/SPOCK1/COL1A1/CORO2B/POSTN	6
GO:0007178	BP	GO:0007178	transmembrane receptor protein serine/threonine kinase signaling pathway	15/218	417/18888	0.000106462	0.00769325	0.00642898	THBS1/SORL1/VEPH1/TNFAIP6/INHBA/SULF1/COL1A2/PEG10/NOMO3/COL3A1/GDF6/DKK1/FBN1/FSTL5/GPC3	15
GO:0007044	BP	GO:0007044	cell-substrate junction assembly	7/218	96/18888	0.00012375	0.00871329	0.0072814	ITGA5/THBS1/ITGB3/FN1/LAMA3/CDH11/CORO2B	7
GO:0060485	BP	GO:0060485	mesenchyme development	13/218	336/18888	0.000151248	0.0103832	0.00867684	LOXL2/SIX4/SEMA3C/SEMA3B/FN1/HMGA2/COL1A1/CDH2/NOMO3/DKK1/DLL3/FOXA2/ACTC1	13
GO:0007416	BP	GO:0007416	synapse assembly	10/218	208/18888	0.000157201	0.0105286	0.0087984	MAP1B/SIX4/CDH2/THBS2/CLSTN2/DKK1/SHANK2/ST8SIA2/PCDHB11/PCDHB2	10
GO:0038063	BP	GO:0038063	collagen-activated tyrosine kinase receptor signaling pathway	3/218	10/18888	0.00017141	0.0112069	0.00936524	COL4A5/COL4A6/COL1A1	3
GO:0060537	BP	GO:0060537	muscle tissue development	15/218	438/18888	0.000182099	0.0116289	0.00971787	DSG2/ITGB1/GJC1/MYLK/SIX4/SEMA3C/TLL2/FHOD3/RGS4/COL3A1/DKK1/COL11A1/CHRNA1/ANKRD1/ACTC1	15
GO:0150115	BP	GO:0150115	cell-substrate junction organization	7/218	103/18888	0.00019219	0.0118072	0.00986684	ITGA5/THBS1/ITGB3/FN1/LAMA3/CDH11/CORO2B	7
GO:0090288	BP	GO:0090288	negative regulation of cellular response to growth factor stimulus	8/218	137/18888	0.00019349	0.0118072	0.00986684	THBS1/SORL1/TNFAIP6/ADGRA2/ADAMTS12/SULF1/DKK1/FBN1	8
GO:0050804	BP	GO:0050804	modulation of chemical synaptic transmission	16/218	493/18888	0.000204813	0.0120633	0.0100809	HIP1/ITGB1/MAP1B/MAP1A/CDH11/SYT12/AKAP12/CDH2/MME/RGS4/CLSTN2/DKK1/SHANK2/NETO1/BCHE/SYT1	16
GO:0099177	BP	GO:0099177	regulation of trans-synaptic signaling	16/218	494/18888	0.000209535	0.0120633	0.0100809	HIP1/ITGB1/MAP1B/MAP1A/CDH11/SYT12/AKAP12/CDH2/MME/RGS4/CLSTN2/DKK1/SHANK2/NETO1/BCHE/SYT1	16
GO:0009410	BP	GO:0009410	response to xenobiotic stimulus	15/218	444/18888	0.000210867	0.0120633	0.0100809	HSPG2/NCEH1/THBS1/MAP1B/SEMA3C/ITGB3/COL1A1/TRPA1/SHANK2/CYP2C9/UCHL1/BCHE/UGT1A6/UGT1A10/ANKRD1	15
GO:0044331	BP	GO:0044331	cell-cell adhesion mediated by cadherin	5/218	48/18888	0.000223667	0.0123263	0.0103007	CDH13/CDH11/CDH2/EPCAM/FOXA2	5
GO:0007498	BP	GO:0007498	mesoderm development	8/218	140/18888	0.000224441	0.0123263	0.0103007	ITGB1/ITGB3/INHBA/HMGA2/NOMO3/DKK1/DLL3/LHX1	8
GO:0070934	BP	GO:0070934	CRD-mediated mRNA stabilization	3/218	11/18888	0.000233683	0.0124968	0.0104432	IGF2BP2/IGF2BP3/IGF2BP1	3
GO:0018149	BP	GO:0018149	peptide cross-linking	4/218	27/18888	0.000245954	0.0124968	0.0104432	THBS1/FN1/TGM2/COL3A1	4
GO:0035313	BP	GO:0035313	wound healing, spreading of epidermal cells	4/218	27/18888	0.000245954	0.0124968	0.0104432	ITGA5/ITGB1/COL5A1/ITGB3	4
GO:0071772	BP	GO:0071772	response to BMP	9/218	180/18888	0.000250301	0.0124968	0.0104432	SORL1/TNFAIP6/ADAMTS12/SULF1/GDF6/DKK1/FBN1/FSTL5/GPC3	9
GO:0071773	BP	GO:0071773	cellular response to BMP stimulus	9/218	180/18888	0.000250301	0.0124968	0.0104432	SORL1/TNFAIP6/ADAMTS12/SULF1/GDF6/DKK1/FBN1/FSTL5/GPC3	9
GO:0030239	BP	GO:0030239	myofibril assembly	6/218	77/18888	0.000264429	0.0129664	0.0108356	ITGB1/SIX4/FHOD3/ANKRD1/KRT19/ACTC1	6
GO:0007162	BP	GO:0007162	negative regulation of cell adhesion	12/218	310/18888	0.000269828	0.0129991	0.0108629	HSPG2/TNC/SERPINE1/THBS1/CDH13/SPOCK1/TGFBI/COL1A1/CORO2B/EPCAM/POSTN/MUC21	12
GO:0045214	BP	GO:0045214	sarcomere organization	5/218	51/18888	0.000298359	0.0139515	0.0116588	ITGB1/SIX4/FHOD3/ANKRD1/KRT19	5
GO:0055002	BP	GO:0055002	striated muscle cell development	6/218	79/18888	0.000304144	0.0139515	0.0116588	ITGB1/SIX4/FHOD3/ANKRD1/KRT19/ACTC1	6
GO:0007229	BP	GO:0007229	integrin-mediated signaling pathway	7/218	111/18888	0.00030484	0.0139515	0.0116588	ITGA5/ITGB1/NID1/LAMA1/ITGB3/FN1/COL3A1	7
GO:0019233	BP	GO:0019233	sensory perception of pain	6/218	81/18888	0.000348392	0.0156833	0.013106	KCND2/POMK/TRPA1/ANO1/MME/SCN9A	6
GO:0032330	BP	GO:0032330	regulation of chondrocyte differentiation	5/218	53/18888	0.00035774	0.0158444	0.0132406	LOXL2/ADAMTS12/SOX5/GDF6/PTHLH	5
GO:0051960	BP	GO:0051960	regulation of nervous system development	15/218	468/18888	0.00036888	0.0160785	0.0134362	ITGB1/MAP1B/SORL1/SEMA3C/SEMA3B/FN1/TGM2/MME/VCAN/THBS2/CLSTN2/DKK1/ST8SIA2/DLL3/SPP1	15
GO:0044344	BP	GO:0044344	cellular response to fibroblast growth factor stimulus	7/218	116/18888	0.000398703	0.0171069	0.0142956	ITGB1/THBS1/COL1A1/SULF1/POSTN/FGF5/LHX1	7
GO:0048588	BP	GO:0048588	developmental cell growth	10/218	238/18888	0.000461413	0.0194929	0.0162896	ITGB1/MAP1B/SEMA3C/SEMA3B/FN1/RGS4/POSTN/ST8SIA2/SYT1/SPP1	10
GO:1902547	BP	GO:1902547	regulation of cellular response to vascular endothelial growth factor stimulus	4/218	32/18888	0.000481719	0.0199183	0.0166451	ITGB1/ADGRA2/ADAMTS12/CCBE1	4
GO:0048754	BP	GO:0048754	branching morphogenesis of an epithelial tube	8/218	157/18888	0.00048599	0.0199183	0.0166451	TNC/SIX4/LAMA1/GLI2/SALL1/ADAMTS16/LHX1/GPC3	8
GO:0042060	BP	GO:0042060	wound healing	14/218	430/18888	0.000494695	0.0199769	0.016694	ITGA5/ITGB1/SERPINE1/FKBP10/THBS1/COL5A1/MYLK/DGKG/FAP/ITGB3/FN1/COL3A1/FOXA2/CYP4F11	14
GO:0072006	BP	GO:0072006	nephron development	8/218	158/18888	0.00050692	0.0201739	0.0168587	NID1/SIX4/ITGB3/SALL1/SULF1/ADAMTS16/LHX1/GPC3	8
GO:0030510	BP	GO:0030510	regulation of BMP signaling pathway	7/218	121/18888	0.000514375	0.0201782	0.0168622	SORL1/TNFAIP6/SULF1/DKK1/FBN1/FSTL5/GPC3	7
GO:0070528	BP	GO:0070528	protein kinase C signaling	4/218	34/18888	0.000610148	0.0235981	0.0197201	DGKG/AKAP12/FIBIN/ANKRD1	4
GO:0038065	BP	GO:0038065	collagen-activated signaling pathway	3/218	15/18888	0.00062278	0.0237521	0.0198488	COL4A5/COL4A6/COL1A1	3
GO:0001658	BP	GO:0001658	branching involved in ureteric bud morphogenesis	5/218	60/18888	0.000637806	0.0238157	0.019902	SIX4/SALL1/ADAMTS16/LHX1/GPC3	5
GO:0007584	BP	GO:0007584	response to nutrient	8/218	164/18888	0.000648381	0.0238157	0.019902	TNC/MAP1B/COL1A1/POSTN/SHANK2/FOXA2/BCHE/SPP1	8
GO:0033273	BP	GO:0033273	response to vitamin	6/218	91/18888	0.000650466	0.0238157	0.019902	TNC/MAP1B/COL1A1/POSTN/BCHE/SPP1	6
GO:0001667	BP	GO:0001667	ameboidal-type cell migration	15/218	498/18888	0.000701296	0.0253389	0.0211749	ITGB1/LOXL2/THBS1/CDH13/FAP/SEMA3C/SEMA3B/ITGB3/FN1/ADGRA2/AKAP12/CDH2/GDF6/CCBE1/GPC3	15
GO:0048706	BP	GO:0048706	embryonic skeletal system development	7/218	128/18888	0.000719618	0.0256633	0.0214459	SIX4/MMP16/COL1A1/SULF1/COL11A1/ALX4/LHX1	7
GO:0001656	BP	GO:0001656	metanephros development	6/218	93/18888	0.0007298	0.0256927	0.0214705	SIX4/SALL1/GDF6/FBN1/LHX1/GPC3	6
GO:0030509	BP	GO:0030509	BMP signaling pathway	8/218	168/18888	0.000759238	0.0260869	0.0217999	SORL1/TNFAIP6/SULF1/GDF6/DKK1/FBN1/FSTL5/GPC3	8
GO:2000095	BP	GO:2000095	regulation of Wnt signaling pathway, planar cell polarity pathway	3/218	16/18888	0.000759996	0.0260869	0.0217999	DACT1/DKK1/GPC3	3
GO:0045765	BP	GO:0045765	regulation of angiogenesis	12/218	353/18888	0.000855501	0.0290025	0.0242364	ITGA5/ITGB1/HSPG2/SERPINE1/THBS1/ITGB3/ADAM12/ADGRA2/HMGA2/SULF1/THBS2/CCBE1	12
GO:0001574	BP	GO:0001574	ganglioside biosynthetic process	3/218	17/18888	0.000915028	0.0304613	0.0254555	B4GALNT1/ST6GALNAC5/ST8SIA2	3
GO:0002011	BP	GO:0002011	morphogenesis of an epithelial sheet	5/218	65/18888	0.000920717	0.0304613	0.0254555	ITGA5/ITGB1/COL5A1/LAMA1/ITGB3	5
GO:0006688	BP	GO:0006688	glycosphingolipid biosynthetic process	4/218	38/18888	0.000936788	0.030624	0.0255914	B4GALNT1/ST6GALNAC5/ST8SIA2/UGT8	4
GO:0071559	BP	GO:0071559	response to transforming growth factor beta	11/218	309/18888	0.000964482	0.0311585	0.026038	THBS1/VEPH1/SOX5/COL1A1/COL1A2/MXRA5/PEG10/COL3A1/POSTN/FBN1/ANKRD1	11
GO:0010927	BP	GO:0010927	cellular component assembly involved in morphogenesis	7/218	135/18888	0.000984917	0.0311921	0.0260662	ITGB1/SIX4/FHOD3/UGT8/ANKRD1/KRT19/ACTC1	7
GO:0007517	BP	GO:0007517	muscle organ development	12/218	359/18888	0.000989315	0.0311921	0.0260662	ITGB1/MYLK/SIX4/SGCE/TLL2/COL6A3/COL3A1/COL11A1/ALX4/CHRNA1/ANKRD1/ACTC1	12
GO:0001657	BP	GO:0001657	ureteric bud development	6/218	99/18888	0.00101328	0.0311921	0.0260662	SIX4/SALL1/EPCAM/ADAMTS16/LHX1/GPC3	6
GO:0014706	BP	GO:0014706	striated muscle tissue development	10/218	265/18888	0.00105412	0.0311921	0.0260662	DSG2/ITGB1/GJC1/SEMA3C/FHOD3/RGS4/DKK1/COL11A1/ANKRD1/ACTC1	10
GO:0060675	BP	GO:0060675	ureteric bud morphogenesis	5/218	67/18888	0.00105668	0.0311921	0.0260662	SIX4/SALL1/ADAMTS16/LHX1/GPC3	5
GO:1901342	BP	GO:1901342	regulation of vasculature development	12/218	362/18888	0.0010625	0.0311921	0.0260662	ITGA5/ITGB1/HSPG2/SERPINE1/THBS1/ITGB3/ADAM12/ADGRA2/HMGA2/SULF1/THBS2/CCBE1	12
GO:1990138	BP	GO:1990138	neuron projection extension	8/218	177/18888	0.0010648	0.0311921	0.0260662	ITGB1/MAP1B/SEMA3C/SEMA3B/FN1/POSTN/ST8SIA2/SYT1	8
GO:0072163	BP	GO:0072163	mesonephric epithelium development	6/218	100/18888	0.00106776	0.0311921	0.0260662	SIX4/SALL1/EPCAM/ADAMTS16/LHX1/GPC3	6
GO:0072164	BP	GO:0072164	mesonephric tubule development	6/218	100/18888	0.00106776	0.0311921	0.0260662	SIX4/SALL1/EPCAM/ADAMTS16/LHX1/GPC3	6
GO:0051917	BP	GO:0051917	regulation of fibrinolysis	3/218	18/18888	0.00108873	0.03147	0.0262984	SERPINE1/THBS1/FAP	3
GO:0072171	BP	GO:0072171	mesonephric tubule morphogenesis	5/218	68/18888	0.00112998	0.0323221	0.0270105	SIX4/SALL1/ADAMTS16/LHX1/GPC3	5
GO:0010762	BP	GO:0010762	regulation of fibroblast migration	4/218	41/18888	0.001251	0.035415	0.0295951	ITGB1/THBS1/ITGB3/AKAP12	4
GO:0051580	BP	GO:0051580	regulation of neurotransmitter uptake	3/218	19/18888	0.00128192	0.0359198	0.0300169	ITGB1/RAB3B/ITGB3	3
GO:0001823	BP	GO:0001823	mesonephros development	6/218	104/18888	0.00130845	0.036293	0.0303288	SIX4/SALL1/EPCAM/ADAMTS16/LHX1/GPC3	6
GO:0044319	BP	GO:0044319	wound healing, spreading of cells	4/218	42/18888	0.00137032	0.037074	0.0309815	ITGA5/ITGB1/COL5A1/ITGB3	4
GO:0090505	BP	GO:0090505	epiboly involved in wound healing	4/218	42/18888	0.00137032	0.037074	0.0309815	ITGA5/ITGB1/COL5A1/ITGB3	4
GO:0048705	BP	GO:0048705	skeletal system morphogenesis	9/218	229/18888	0.00140802	0.037074	0.0309815	SIX4/MMP16/SOX5/COL1A1/COL3A1/COL11A1/ALX4/LHX1/MMP13	9
GO:0061035	BP	GO:0061035	regulation of cartilage development	5/218	72/18888	0.00146134	0.037074	0.0309815	LOXL2/ADAMTS12/SOX5/GDF6/PTHLH	5
GO:1903053	BP	GO:1903053	regulation of extracellular matrix organization	5/218	72/18888	0.00146134	0.037074	0.0309815	NID1/FAP/LAMA1/ITGB3/ZNF469	5
GO:0048736	BP	GO:0048736	appendage development	8/218	186/18888	0.00146163	0.037074	0.0309815	B4GALNT1/SEMA3C/SALL1/COL3A1/DKK1/ALX4/GPC3/FREM2	8
GO:0060173	BP	GO:0060173	limb development	8/218	186/18888	0.00146163	0.037074	0.0309815	B4GALNT1/SEMA3C/SALL1/COL3A1/DKK1/ALX4/GPC3/FREM2	8
GO:0042692	BP	GO:0042692	muscle cell differentiation	13/218	428/18888	0.00146598	0.037074	0.0309815	ITGB1/NID1/SIX4/LAMA1/ADAM12/CDH2/FHOD3/RGS4/DKK1/UCHL1/ANKRD1/KRT19/ACTC1	13
GO:0050673	BP	GO:0050673	epithelial cell proliferation	14/218	482/18888	0.00148212	0.037074	0.0309815	CDK6/HSPG2/LOXL2/THBS1/CDH13/SIX4/FAP/PTPRN/ITGB3/SULF1/COL8A1/GPC3/CRNN/SLURP1	14
GO:0032332	BP	GO:0032332	positive regulation of chondrocyte differentiation	3/218	20/18888	0.00149537	0.037074	0.0309815	LOXL2/SOX5/GDF6	3
GO:0090504	BP	GO:0090504	epiboly	4/218	43/18888	0.00149735	0.037074	0.0309815	ITGA5/ITGB1/COL5A1/ITGB3	4
GO:0007611	BP	GO:0007611	learning or memory	10/218	278/18888	0.00150807	0.037074	0.0309815	ITGA5/ITGB1/MAP1A/POMK/MME/CLSTN2/DKK1/SHANK2/NETO1/BCHE	10
GO:0045766	BP	GO:0045766	positive regulation of angiogenesis	8/218	187/18888	0.00151212	0.037074	0.0309815	ITGA5/ITGB1/SERPINE1/THBS1/ITGB3/ADAM12/HMGA2/CCBE1	8
GO:0030177	BP	GO:0030177	positive regulation of Wnt signaling pathway	7/218	146/18888	0.0015512	0.0376955	0.0315008	ADGRA2/DACT1/COL1A1/SALL1/SULF1/DKK1/GPC3	7
GO:0045785	BP	GO:0045785	positive regulation of cell adhesion	14/218	485/18888	0.00157038	0.0378268	0.0316106	CDK6/ITGA5/NID1/CDH13/LAMA1/ITGB3/FN1/TGM2/GLI2/EDIL3/FRMD5/COL8A1/FOXA2/IBSP	14
GO:0060415	BP	GO:0060415	muscle tissue morphogenesis	5/218	74/18888	0.0016515	0.0394351	0.0329545	MYLK/COL3A1/COL11A1/ANKRD1/ACTC1	5
GO:1904018	BP	GO:1904018	positive regulation of vasculature development	8/218	190/18888	0.00167196	0.0395794	0.0330751	ITGA5/ITGB1/SERPINE1/THBS1/ITGB3/ADAM12/HMGA2/CCBE1	8
GO:0030574	BP	GO:0030574	collagen catabolic process	4/218	45/18888	0.0017756	0.0416734	0.034825	ITGB1/FAP/MMP16/MMP13	4
GO:0035107	BP	GO:0035107	appendage morphogenesis	7/218	150/18888	0.00181051	0.0417787	0.034913	SEMA3C/SALL1/COL3A1/DKK1/ALX4/GPC3/FREM2	7
GO:0035108	BP	GO:0035108	limb morphogenesis	7/218	150/18888	0.00181051	0.0417787	0.034913	SEMA3C/SALL1/COL3A1/DKK1/ALX4/GPC3/FREM2	7
GO:0001707	BP	GO:0001707	mesoderm formation	5/218	76/18888	0.00185924	0.0425457	0.0355539	ITGB1/ITGB3/INHBA/HMGA2/DKK1	5
GO:0071466	BP	GO:0071466	cellular response to xenobiotic stimulus	8/218	194/18888	0.00190557	0.043142	0.0360523	NCEH1/ITGB3/CYP2C9/UCHL1/BCHE/UGT1A6/UGT1A10/ANKRD1	8
GO:0051205	BP	GO:0051205	protein insertion into membrane	4/218	46/18888	0.00192733	0.043142	0.0360523	TRAM2/NOMO2/NOMO3/MAL	4
GO:0016049	BP	GO:0016049	cell growth	14/218	496/18888	0.00193243	0.043142	0.0360523	ITGB1/TNC/MAP1B/SEMA3C/SEMA3B/SPOCK1/FN1/INHBA/RGS4/POSTN/ST8SIA2/SYT1/SPP1/ROS1	14
GO:0010721	BP	GO:0010721	negative regulation of cell development	10/218	288/18888	0.001956	0.0432768	0.0361649	CDK6/SORL1/SEMA3C/SEMA3B/TNFAIP6/INHBA/FBN1/PTHLH/DLL3/SPP1	10
GO:0072078	BP	GO:0072078	nephron tubule morphogenesis	5/218	77/18888	0.00196999	0.0432768	0.0361649	SIX4/SALL1/ADAMTS16/LHX1/GPC3	5
GO:0060445	BP	GO:0060445	branching involved in salivary gland morphogenesis	3/218	22/18888	0.00198604	0.043283	0.0361701	SEMA3C/LAMA1/TGM2	3
GO:0007612	BP	GO:0007612	learning	7/218	153/18888	0.00202616	0.0438098	0.0366103	ITGB1/MAP1A/CLSTN2/DKK1/SHANK2/NETO1/BCHE	7
GO:0048332	BP	GO:0048332	mesoderm morphogenesis	5/218	78/18888	0.00208549	0.0447403	0.0373879	ITGB1/ITGB3/INHBA/HMGA2/DKK1	5
GO:0072088	BP	GO:0072088	nephron epithelium morphogenesis	5/218	79/18888	0.00220585	0.0469556	0.0392391	SIX4/SALL1/ADAMTS16/LHX1/GPC3	5
GO:0031670	BP	GO:0031670	cellular response to nutrient	4/218	48/18888	0.00225727	0.0471114	0.0393694	TNC/COL1A1/POSTN/FOXA2	4
GO:0032964	BP	GO:0032964	collagen biosynthetic process	4/218	48/18888	0.00225727	0.0471114	0.0393694	TRAM2/COL5A1/INHBA/COL1A1	4
GO:0051590	BP	GO:0051590	positive regulation of neurotransmitter transport	3/218	23/18888	0.00226464	0.0471114	0.0393694	ITGB1/RAB3B/SYT1	3
GO:0048738	BP	GO:0048738	cardiac muscle tissue development	9/218	248/18888	0.00242294	0.0493407	0.0412323	DSG2/ITGB1/GJC1/FHOD3/RGS4/DKK1/COL11A1/ANKRD1/ACTC1	9
GO:0048863	BP	GO:0048863	stem cell differentiation	9/218	248/18888	0.00242294	0.0493407	0.0412323	CDK6/ITGB1/SEMA3C/SEMA3B/FN1/HMGA2/SOX5/CDH2/EPCAM	9
GO:0048644	BP	GO:0048644	muscle organ morphogenesis	5/218	81/18888	0.00246164	0.0493407	0.0412323	MYLK/COL3A1/COL11A1/ANKRD1/ACTC1	5
GO:0061333	BP	GO:0061333	renal tubule morphogenesis	5/218	81/18888	0.00246164	0.0493407	0.0412323	SIX4/SALL1/ADAMTS16/LHX1/GPC3	5
GO:0072028	BP	GO:0072028	nephron morphogenesis	5/218	81/18888	0.00246164	0.0493407	0.0412323	SIX4/SALL1/ADAMTS16/LHX1/GPC3	5
GO:0007409	BP	GO:0007409	axonogenesis	13/218	455/18888	0.0025038	0.0498219	0.0416344	ITGB1/MAP1B/MAP1A/SEMA3C/SEMA3B/FN1/CDH11/GLI2/CDH2/PLEKHG4B/UCHL1/LHX1/SPP1	13
GO:0062023	CC	GO:0062023	collagen-containing extracellular matrix	47/230	428/19894	2.528e-32	6.90145e-30	5.48177e-30	COL4A5/HSPG2/TNC/LAMB3/NID1/SERPINE1/LOXL2/THBS1/COL5A1/COL4A6/LAMC2/CDH13/PXDN/COL12A1/SEMA3B/LAMA1/COL5A2/FN1/NID2/LAMA3/TGM2/CSPG4/TGFBI/COL1A1/CDH2/SRPX/SULF1/MATN3/EDIL3/COL1A2/VCAN/MXRA5/THBS2/P3H2/COL6A3/COL3A1/POSTN/COL10A1/FBN1/COL11A1/COL8A1/TIMP3/GPC6/FIBCD1/MFAP5/GPC3/FREM2	47
GO:0005604	CC	GO:0005604	basement membrane	21/230	92/19894	1.15931e-21	1.58245e-19	1.25693e-19	COL4A5/HSPG2/TNC/LAMB3/NID1/LOXL2/COL5A1/COL4A6/LAMC2/PXDN/LAMA1/FN1/NID2/LAMA3/TGFBI/THBS2/P3H2/FBN1/COL8A1/TIMP3/FREM2	21
GO:0005788	CC	GO:0005788	endoplasmic reticulum lumen	29/230	313/19894	4.56961e-18	4.15834e-16	3.30294e-16	PDIA4/HYOU1/COL4A5/TNC/FKBP10/THBS1/COL5A1/COL4A6/COL12A1/COL5A2/FN1/COL1A1/CDH2/MATN3/EVA1A/COL1A2/VCAN/P3H2/COL6A3/COL3A1/COL10A1/FBN1/COL11A1/COL8A1/BCHE/GPC3/SPP1/CHGB/CES1	29
GO:0098644	CC	GO:0098644	complex of collagen trimers	10/230	21/19894	1.10666e-14	7.55296e-13	5.99927e-13	COL4A5/COL5A1/COL4A6/COL5A2/COL1A1/COL1A2/COL3A1/COL10A1/COL11A1/COL8A1	10
GO:0005581	CC	GO:0005581	collagen trimer	13/230	86/19894	1.93899e-11	1.05869e-09	8.4091e-10	COL4A5/COL5A1/COL4A6/COL12A1/COL5A2/COL1A1/COL1A2/COL6A3/COL3A1/CCBE1/COL10A1/COL11A1/COL8A1	13
GO:0005583	CC	GO:0005583	fibrillar collagen trimer	6/230	12/19894	1.9508e-09	7.60813e-08	6.04309e-08	COL5A1/COL5A2/COL1A1/COL1A2/COL3A1/COL11A1	6
GO:0098643	CC	GO:0098643	banded collagen fibril	6/230	12/19894	1.9508e-09	7.60813e-08	6.04309e-08	COL5A1/COL5A2/COL1A1/COL1A2/COL3A1/COL11A1	6
GO:0005796	CC	GO:0005796	Golgi lumen	10/230	106/19894	4.24053e-07	1.44708e-05	1.14941e-05	GOLIM4/HSPG2/MMP16/CSPG4/VCAN/DEFB1/GPC6/MUC3A/GPC3/MUC21	10
GO:0030055	CC	GO:0030055	cell-substrate junction	16/230	431/19894	4.46688e-05	0.00135446	0.00107584	HYOU1/ITGA5/ITGB1/HSPG2/TNC/CDH13/FAP/ITGB3/LAMA3/TGM2/CSPG4/AKAP12/CDH2/CORO2B/MME/ACTC1	16
GO:0098636	CC	GO:0098636	protein complex involved in cell adhesion	6/230	57/19894	4.96141e-05	0.00135446	0.00107584	ITGA5/ITGB1/TNC/NID1/LAMA1/ITGB3	6
GO:0005925	CC	GO:0005925	focal adhesion	15/230	421/19894	0.00012198	0.00302732	0.00240458	HYOU1/ITGA5/ITGB1/HSPG2/TNC/CDH13/FAP/ITGB3/TGM2/CSPG4/AKAP12/CDH2/CORO2B/MME/ACTC1	15
GO:0098637	CC	GO:0098637	protein complex involved in cell-matrix adhesion	3/230	17/19894	0.000920081	0.0204054	0.0162079	TNC/NID1/LAMA1	3
GO:0043202	CC	GO:0043202	lysosomal lumen	6/230	98/19894	0.000971686	0.0204054	0.0162079	HSPG2/CSPG4/VCAN/EPDR1/GPC6/GPC3	6
GO:0031594	CC	GO:0031594	neuromuscular junction	5/230	74/19894	0.00166651	0.0324969	0.0258121	COL4A5/ITGB1/SPOCK1/POSTN/CHRNA1	5
GO:0031258	CC	GO:0031258	lamellipodium membrane	3/230	22/19894	0.0019968	0.0363418	0.0288661	FAP/ITGB3/CSPG4	3
GO:0097060	CC	GO:0097060	synaptic membrane	12/230	397/19894	0.00235039	0.0401035	0.0318539	HIP1/ITGA5/ITGB1/ITGB3/DAGLA/KCND2/KCNQ5/CLSTN2/SHANK2/NETO1/SYT1/CHRNA1	12
GO:0030027	CC	GO:0030027	lamellipodium	8/230	203/19894	0.00256059	0.0411201	0.0326614	ITGB1/MYLK/FAP/ITGB3/CSPG4/CDH2/IGF2BP1/ACTC1	8
GO:0014704	CC	GO:0014704	intercalated disc	4/230	51/19894	0.00284224	0.0430167	0.0341679	DSG2/ITGB1/GJC1/CDH2	4
GO:0098978	CC	GO:0098978	glutamatergic synapse	12/230	409/19894	0.00299383	0.0430167	0.0341679	HIP1/ITGA5/ITGB1/ITGB3/CDH11/KCND2/CLSTN2/SHANK2/GPC6/NETO1/SYT1/ACTC1	12
GO:0098984	CC	GO:0098984	neuron to neuron synapse	11/230	360/19894	0.00325515	0.0444328	0.0352927	ITGB1/MAP1B/DAGLA/SPOCK1/SYT12/CDH2/CLSTN2/SHANK2/NETO1/SYT1/GPR50	11
GO:0044306	CC	GO:0044306	neuron projection terminus	6/230	128/19894	0.00376373	0.0489285	0.0388636	PTPRN/MME/KCNQ5/UCHL1/SYT1/NTS	6
GO:0031091	CC	GO:0031091	platelet alpha granule	5/230	91/19894	0.00410838	0.0491787	0.0390623	SERPINE1/THBS1/ITGB3/FN1/THBS2	5
GO:0031252	CC	GO:0031252	cell leading edge	12/230	426/19894	0.00414326	0.0491787	0.0390623	CDK6/ITGA5/ITGB1/MYLK/FAP/ITGB3/DAGLA/SGCE/CSPG4/CDH2/IGF2BP1/ACTC1	12
GO:0005201	MF	GO:0005201	extracellular matrix structural constituent	34/223	166/18522	2.91246e-32	1.31061e-29	1.15885e-29	COL4A5/HSPG2/TNC/LAMB3/NID1/THBS1/COL5A1/COL4A6/LAMC2/PXDN/COL12A1/LAMA1/COL5A2/FN1/NID2/LAMA3/TGFBI/COL1A1/SRPX/MATN3/EDIL3/COL1A2/VCAN/MXRA5/THBS2/COL6A3/COL3A1/POSTN/COL10A1/FBN1/COL11A1/COL8A1/MUC3A/MFAP5	34
GO:0030020	MF	GO:0030020	extracellular matrix structural constituent conferring tensile strength	12/223	45/18522	1.39755e-13	3.1445e-11	2.7804e-11	COL4A5/COL5A1/COL4A6/COL12A1/COL5A2/COL1A1/COL1A2/COL6A3/COL3A1/COL10A1/COL11A1/COL8A1	12
GO:0005178	MF	GO:0005178	integrin binding	15/223	157/18522	7.43498e-10	1.11525e-07	9.86113e-08	ITGA5/ITGB1/TNC/THBS1/COL5A1/FAP/ITGB3/FN1/TGFBI/EDIL3/FRMD5/COL3A1/FBN1/IBSP/SPP1	15
GO:0005518	MF	GO:0005518	collagen binding	9/223	68/18522	1.2038e-07	1.35428e-05	1.19747e-05	ITGB1/HSPG2/NID1/THBS1/FN1/NID2/TGFBI/CCBE1/MMP13	9
GO:0050840	MF	GO:0050840	extracellular matrix binding	8/223	64/18522	9.65422e-07	7.85911e-05	6.94911e-05	ITGB1/NID1/THBS1/PXDN/ITGB3/TGFBI/COL11A1/SPP1	8
GO:0002020	MF	GO:0002020	protease binding	11/223	140/18522	1.04788e-06	7.85911e-05	6.94911e-05	ITGB1/SERPINE1/THBS1/FAP/ITGB3/FN1/COL1A1/COL1A2/COL3A1/CCBE1/TIMP3	11
GO:0048407	MF	GO:0048407	platelet-derived growth factor binding	4/223	11/18522	6.31695e-06	0.00040609	0.000359069	COL5A1/COL1A1/COL1A2/COL3A1	4
GO:0004222	MF	GO:0004222	metalloendopeptidase activity	8/223	110/18522	5.5639e-05	0.00312969	0.00276731	MMP16/ADAM12/ADAMTS12/TLL2/MME/ADAMTS16/TLL1/MMP13	8
GO:0043394	MF	GO:0043394	proteoglycan binding	5/223	36/18522	6.72658e-05	0.00336329	0.00297385	TNC/NID1/THBS1/COL5A1/FN1	5
GO:0061134	MF	GO:0061134	peptidase regulator activity	11/223	232/18522	0.000121555	0.00546998	0.00483661	SERPINE1/THBS1/SORL1/SPOCK1/FN1/PI15/COL6A3/TIMP3/GPC3/SPINK7/MAL	11
GO:0005539	MF	GO:0005539	glycosaminoglycan binding	11/223	239/18522	0.000157795	0.00645524	0.00570779	THBS1/COL5A1/LAMC2/FN1/TNFAIP6/SULF1/VCAN/THBS2/POSTN/FBN1/COL11A1	11
GO:0030414	MF	GO:0030414	peptidase inhibitor activity	9/223	176/18522	0.000288919	0.0108345	0.00957994	SERPINE1/THBS1/SORL1/SPOCK1/PI15/COL6A3/TIMP3/GPC3/SPINK7	9
GO:1990247	MF	GO:1990247	N6-methyladenosine-containing RNA reader activity	3/223	12/18522	0.000349604	0.0115469	0.0102099	IGF2BP2/IGF2BP3/IGF2BP1	3
GO:0043236	MF	GO:0043236	laminin binding	4/223	29/18522	0.000383514	0.0115469	0.0102099	ITGB1/NID1/THBS1/PXDN	4
GO:0008237	MF	GO:0008237	metallopeptidase activity	9/223	183/18522	0.000384898	0.0115469	0.0102099	MMP16/ADAM12/ADAMTS12/TLL2/MME/ADAMTS16/TLL1/CPA6/MMP13	9
GO:0001968	MF	GO:0001968	fibronectin binding	4/223	30/18522	0.000438367	0.0123291	0.0109015	ITGB1/THBS1/ITGB3/TNFAIP6	4
GO:0030169	MF	GO:0030169	low-density lipoprotein particle binding	3/223	17/18522	0.00103359	0.0273598	0.0241919	THBS1/CDH13/SORL1	3
GO:0008201	MF	GO:0008201	heparin binding	8/223	174/18522	0.00124836	0.0297566	0.0263111	THBS1/COL5A1/LAMC2/FN1/THBS2/POSTN/FBN1/COL11A1	8
GO:0019838	MF	GO:0019838	growth factor binding	7/223	135/18522	0.00125639	0.0297566	0.0263111	THBS1/COL5A1/PXDN/ITGB3/COL1A1/COL1A2/COL3A1	7
GO:0140517	MF	GO:0140517	protein-RNA adaptor activity	3/223	20/18522	0.00168727	0.0379636	0.0335678	IGF2BP2/IGF2BP3/IGF2BP1	3
GO:0008373	MF	GO:0008373	sialyltransferase activity	3/223	21/18522	0.00195111	0.0418096	0.0369685	ST6GALNAC5/ST8SIA2/ST6GAL2	3
