# Supplementary material for: Downregulation of PDIA4 inhibits proliferation and migration in human oral squamous cell carcinoma
Source: Hereditas. 2025 Nov 3;162:222. doi: 10.1186/s41065-025-00594-2 (PMC12581318; doi:10.1186/s41065-025-00594-2)
Supplement: Supplementary file 2 — Supplementary Material 2: Table S2 GSEA results between H-PDIA4 and L-PDIA4 groups. [file 41065_2025_594_MOESM2_ESM.xlsx]

## Sheet: GSEA
	ID	Description	setSize	enrichmentScore	NES	pvalue	p.adjust	qvalue	rank	leading_edge	core_enrichment
hsa04512	hsa04512	ECM-receptor interaction	89	-0.660063	-1.9364	1e-10	1.11667e-08	7.64912e-09	2079	tags=52%, list=9%, signal=47%	1298/3691/63923/3696/3672/80144/5649/255743/3676/3161/3675/3908/375790/3912/1292/3910/1291/3673/7060/3655/1284/22801/3685/9900/3915/1282/3381/3914/3688/1293/7058/6696/1287/1278/3678/341640/1277/3909/3690/7057/3918/3339/3371/2335/284217/1288
hsa04820	hsa04820	Cytoskeleton in muscle cells	231	-0.594006	-1.82665	1e-10	1.11667e-08	7.64912e-09	4266	tags=59%, list=19%, signal=48%	476/9172/11155/482/3693/114793/7134/1605/6641/7169/51778/58529/91977/4620/6645/4892/25777/7431/84823/23224/8516/22989/442721/4001/271/83660/7135/23353/477/91010/2192/25802/6442/3930/3679/26287/171024/23345/81624/8048/7414/58/2201/8082/1298/1634/50509/1158/4703/3691/5318/56203/9672/6443/4627/23439/481/4606/5339/3696/3672/7094/4633/4635/287/6383/2318/4625/2273/3676/4604/27295/9499/3675/84675/7168/3…
hsa04510	hsa04510	Focal adhesion	200	-0.526829	-1.60814	1e-10	1.11667e-08	7.64912e-09	6319	tags=62%, list=28%, signal=45%	4660/7448/57144/23396/2885/1299/2534/6655/824/3680/5170/10319/56924/80310/5908/3082/2002/5291/3694/5295/7791/673/6654/1280/5604/3913/4659/5156/5747/3693/2909/394/29780/1499/9564/8394/2932/55742/8516/5602/3911/9475/81/5594/83660/5923/331/5058/1793/10000/3679/3611/207/7414/1298/3691/1399/6464/858/63923/7410/2324/5290/2321/3696/3672/5829/7094/4633/6714/6093/56034/5649/2889/5062/3791/5154/1950/2316/3…
hsa05412	hsa05412	Arrhythmogenic right ventricular cardiomyopathy	86	-0.579849	-1.69897	5.23746e-09	4.38637e-07	3.00465e-07	4359	tags=55%, list=19%, signal=44%	6934/6547/6546/3693/782/1605/6641/6645/59283/1499/8516/27092/6442/786/3679/83439/2697/29119/6932/8082/3691/488/5318/6443/775/3696/3672/51176/3676/3675/3908/88/3673/1674/779/1837/3655/22801/3685/6444/3688/1829/3678/8910/3690/1000/284217
hsa05205	hsa05205	Proteoglycans in cancer	201	-0.48005	-1.46577	1.27224e-08	8.52398e-07	5.8389e-07	6810	tags=59%, list=30%, signal=41%	81029/6774/8325/5293/7124/4660/80326/7448/2885/3708/817/6655/3845/3316/5170/2017/8322/11211/3082/5336/2002/5291/7976/7023/5335/5567/5329/5295/673/7855/6654/5604/816/23365/4659/5747/3693/7474/7291/10818/4893/960/2247/22800/1499/7097/7477/6548/2475/7099/9475/5594/8826/5058/22808/10000/6469/7473/29102/2817/8323/6300/207/5727/8321/5781/1634/51196/7040/815/5962/858/7410/5290/5829/3091/89780/6714/6093/…
hsa05165	hsa05165	Human papillomavirus infection	323	-0.440434	-1.37109	4.61758e-08	2.57815e-06	1.76602e-06	6810	tags=52%, list=30%, signal=37%	81029/148327/8325/5293/5315/7124/6908/1147/1856/3065/10488/7337/80326/10297/7448/2885/1299/8312/5528/245972/537/3066/5970/1739/29110/6655/3845/5925/155066/3680/10319/8322/4853/11211/5529/841/5291/3694/7976/7283/84667/3996/5567/5663/5295/7855/6654/2778/1280/5604/5590/5519/525/6934/3913/534/23493/5747/3693/5584/7474/1385/1019/4893/8517/9794/8313/4790/1499/1108/27175/2932/7477/1017/324/8516/9586/545…
hsa04974	hsa04974	Protein digestion and absorption	103	-0.540258	-1.59272	8.96616e-08	4.29095e-06	2.93928e-06	4697	tags=45%, list=21%, signal=35%	4224/1280/6547/117247/476/6546/482/1296/7512/206358/120103/1305/477/1358/10008/6520/1298/50509/1803/1308/7373/23439/481/80781/84570/1306/1292/1291/1284/255631/169044/1282/1295/1293/23428/1303/1287/1278/1281/1290/1277/4311/1289/1300/1301/1288
hsa05410	hsa05410	Hypertrophic cardiomyopathy	99	-0.530895	-1.56248	1.52809e-07	6.39396e-06	4.37984e-06	4381	tags=53%, list=19%, signal=42%	5565/6547/6546/3693/7134/782/1605/6641/7169/6645/59283/8516/27092/6442/786/7043/51422/3679/5562/183/8082/3691/488/7040/53632/6443/775/3696/3672/4633/4625/3676/3675/7168/3908/7273/5563/7042/3673/1674/779/1837/3655/22801/3685/6444/3688/3678/8910/3690/70/284217
hsa04151	hsa04151	PI3K-Akt signaling pathway	357	-0.428406	-1.33738	1.71778e-07	6.39396e-06	4.37984e-06	8402	tags=55%, list=37%, signal=35%	4609/5526/1977/3815/7450/7157/10681/2785/200186/3674/7534/29941/55012/1975/1440/5585/7059/2309/8823/5527/3479/7533/5522/2056/7422/1101/3454/6198/2069/10018/7529/148327/5293/5294/1147/2264/92579/10488/7448/2885/1299/23678/5528/5970/55970/2252/117145/6655/3845/3680/5170/10319/3569/374/80310/2057/57121/3082/5529/5291/3164/2846/3694/3643/1388/2246/5295/6654/4915/2790/1280/5604/2786/4515/5519/118788/4…
hsa05414	hsa05414	Dilated cardiomyopathy	104	-0.534936	-1.57693	2.11824e-07	7.0961e-06	4.8608e-06	4985	tags=55%, list=22%, signal=43%	3694/4634/5567/2778/6547/6546/153/3693/7134/782/1605/6641/7169/6645/59283/8516/27092/6442/786/7043/3679/183/8082/107/3691/488/7040/113/6443/775/3696/3672/5350/4633/4625/108/3676/109/3675/7168/3908/7273/7042/3673/1674/779/1837/3655/22801/3685/6444/3688/3678/8910/3690/70/284217
hsa04810	hsa04810	Regulation of actin cytoskeleton	227	-0.456471	-1.4025	2.47821e-07	7.54727e-06	5.16985e-06	7104	tags=55%, list=32%, signal=38%	85366/2245/8874/1729/1132/1133/1072/5293/2264/4660/10297/57144/23396/8976/10096/55970/2252/1073/23191/6655/3845/3680/56924/10095/80310/57121/8936/5291/2846/3694/5305/2246/5295/673/6654/5604/23365/4659/5156/8396/200576/5747/3693/10163/2909/4893/653857/2247/28964/22800/57180/9564/10097/8394/6387/324/6548/8516/9475/81/5594/8826/5058/1793/55740/22808/10000/3984/3679/2263/79837/207/81624/7414/85464/19…
hsa05206	hsa05206	MicroRNAs in cancer	250	-0.448052	-1.38136	3.74906e-07	1.04661e-05	7.16925e-06	6368	tags=38%, list=28%, signal=28%	10018/6774/5293/993/3065/10297/3190/2885/3066/995/6655/3845/3925/4853/5336/5291/7976/5335/5581/5295/6654/1545/5604/5156/8651/648/4893/960/57521/4790/7431/23411/6541/6659/324/1788/23405/2475/5594/10253/8660/6624/25/1591/5743/4855/7473/113130/1871/8626/1786/2744/1387/6935/1399/6464/659/5962/472/8434/63923/9839/4363/5290/89780/6093/2033/9134/4318/85414/9493/5154/1789/5578/672/7168/3667/5328/3236/515…
hsa04550	hsa04550	Signaling pathways regulating pluripotency of stem cells	142	-0.495031	-1.4851	6.00259e-07	1.54682e-05	1.05957e-05	6810	tags=59%, list=30%, signal=42%	81029/6774/8325/130399/5293/9869/2264/4093/1856/657/84108/80326/10297/2885/3572/8312/3845/8322/91/11211/5291/7976/4090/5295/7855/4088/5604/93/6929/7994/652/7474/3720/648/4893/2247/8313/1499/2932/7477/324/5978/3175/10637/5594/5013/6498/3716/10000/56916/6926/7473/8323/6300/2263/207/3977/64211/6932/8321/4617/7703/659/6657/5290/89780/55183/2260/1857/4086/3231/3480/90/7476/3198/463/2535/3625/8324/7483…
hsa04934	hsa04934	Cushing syndrome	155	-0.480922	-1.45195	1.25778e-06	3.00969e-05	2.06163e-05	7066	tags=59%, list=31%, signal=41%	2770/6667/81029/148327/8325/1856/10488/115/80326/10297/3708/817/405/8312/3949/111/9101/5925/8322/5908/11211/54554/3164/7976/1388/5567/673/7855/2778/5604/816/6934/5443/2516/7474/1385/1019/4221/8313/1499/5929/2932/7477/1017/324/9586/8085/5594/4297/8913/5332/83439/7473/8323/50940/1871/183/6932/8321/3777/107/949/64764/113/815/775/89780/51176/9134/1857/108/6770/3710/3776/109/23236/1386/196/7476/2535/1…
hsa04110	hsa04110	Cell cycle	157	-0.475328	-1.43646	1.68559e-06	3.76449e-05	2.57866e-05	9511	tags=76%, list=42%, signal=44%	55869/4193/11200/9587/898/1875/7531/5000/5525/4089/7029/9184/896/4174/4609/5526/85417/7157/23383/5111/114799/1663/7534/25847/983/5527/7533/8555/1647/7529/25906/81620/993/9212/8379/3065/5528/3066/23047/995/7027/10393/891/5001/5925/1874/4999/23063/9088/8697/9133/5529/4176/4172/151648/4175/10459/4088/8318/5519/8454/23244/10971/10403/991/8317/1019/9126/23594/2932/23595/1017/90381/545/8900/9700/5934/8…
hsa04350	hsa04350	TGF-beta signaling pathway	107	-0.513765	-1.51637	2.18405e-06	4.57285e-05	3.13239e-05	7041	tags=65%, list=31%, signal=45%	6667/285704/6198/7036/4092/7046/130399/7124/375387/4093/3065/657/9611/3066/7027/1874/91/2331/5308/4090/4088/5519/93/8454/652/7048/2014/148738/8200/4756/6497/655/7050/656/10637/60436/5594/6498/7043/9241/9372/654/5933/25942/1387/1634/7040/659/79875/2615/57154/3077/6093/2033/8646/7037/4086/64750/4052/90/353500/3547/10468/3625/7042/26585/2200/392255/3624/7057
hsa05215	hsa05215	Prostate cancer	96	-0.495455	-1.45758	3.11502e-05	0.000590185	0.000404274	6752	tags=64%, list=30%, signal=45%	148327/367/5293/1147/10488/2885/5970/6655/3845/5925/5170/80310/5291/5295/673/6654/5604/6934/5156/1385/4893/2078/7039/8517/4790/1499/2932/1017/9586/2475/5594/10000/83439/2263/1871/207/6932/3326/1387/6935/4314/64764/5290/51176/3320/2033/56034/9134/2260/4318/7184/5154/1950/3480/2119/5328/5159/595/1956/5155/90993
hsa04310	hsa04310	Wnt signaling pathway	171	-0.450253	-1.36563	3.17114e-05	0.000590185	0.000404274	9796	tags=73%, list=44%, signal=41%	8945/5566/6907/5880/51384/23291/84445/1487/64321/11197/7480/1452/85409/818/4089/23002/7088/147495/896/5534/6425/5601/4609/80319/5532/7157/4007/84870/6477/5331/166336/5599/4772/5467/81029/8325/4776/27130/8607/1856/80326/10297/6885/817/8312/27101/1488/64840/343637/8322/440193/11211/1457/54894/7976/5567/5663/7855/4088/8454/816/6934/144165/51701/1459/7474/6259/5176/4919/8313/8061/1499/2932/7477/23411…
hsa04520	hsa04520	Adherens junction	92	-0.49958	-1.46686	5.02327e-05	0.000841399	0.000576355	7269	tags=67%, list=32%, signal=46%	999/7082/5818/7046/2241/1500/8976/6885/2534/5908/9855/8936/1457/3643/4088/11235/6934/5787/51701/7525/1459/10163/7048/117178/1499/5797/25945/9475/10580/81/5594/8826/6615/5770/83439/1003/29119/7414/6932/889/1387/5792/57154/4633/6714/51176/6093/2033/2260/283106/64750/3480/55698/5881/6591/10398/10810/57493/87/9411/4233/1956
hsa05168	hsa05168	Herpes simplex virus 1 infection	493	-0.386187	-1.21628	4.79877e-05	0.000841399	0.000576355	11544	tags=74%, list=51%, signal=37%	578/63934/55422/126070/84874/93134/8891/8892/163087/572/5819/57209/727/284371/284307/598/163050/7769/29992/26149/374900/147660/199704/100289635/54811/163049/155054/6940/641339/7748/7297/54205/285676/253639/100129543/90576/148022/8503/94039/342908/1967/7249/84765/64135/162968/126068/29990/25799/26974/340385/6428/6773/284306/355/79088/126231/339327/55762/27300/79898/3592/197320/10454/170960/55659/9…
hsa04360	hsa04360	Axon guidance	181	-0.442207	-1.34541	8.40409e-05	0.00127971	0.000876598	6644	tags=55%, list=30%, signal=39%	1072/5293/84628/4776/9860/57144/817/2534/1073/54910/3845/5170/56924/56920/23654/90249/91653/57556/5336/5291/7976/5335/2045/5295/5921/5590/816/8482/23365/23380/2047/10501/5747/64221/10154/5362/7474/6259/4893/4756/56896/8829/2932/2050/6387/7225/655/9475/5594/5530/5058/25/57715/55740/2042/1947/3984/6469/3611/1949/5727/85464/5781/4775/7223/659/815/9037/3897/54434/5361/5290/22854/6714/6093/2048/9353/5…
hsa04022	hsa04022	cGMP-PKG signaling pathway	163	-0.443317	-1.34247	8.06567e-05	0.00127971	0.000876598	8039	tags=60%, list=36%, signal=39%	5499/478/292/5501/6722/5331/91860/2771/808/483/85366/2770/4772/4985/148327/5294/8654/4776/4205/10488/115/3708/4209/805/111/27345/10242/5138/150/3643/1388/5581/4881/5604/6547/1910/476/4659/6546/153/482/1385/493/7225/9586/27094/4846/1258/9475/5594/5530/8660/3778/477/10000/5332/3764/134/152/207/107/4208/4775/64764/488/113/10672/2983/23439/775/5593/481/5350/490/6093/4625/108/2982/3710/109/23236/2626/…
hsa04925	hsa04925	Aldosterone synthesis and secretion	98	-0.485869	-1.4295	0.000125834	0.00175644	0.00120315	6338	tags=55%, list=28%, signal=40%	10488/115/3708/817/805/3949/111/3164/5138/1388/5567/5581/2778/4881/816/476/466/482/5443/1385/57118/493/9586/477/8913/5332/183/23683/3777/107/949/64764/113/815/23439/775/3762/481/490/108/6770/3710/109/5578/23236/1386/5587/185/51305/779/8912/90993/57172/747
hsa05224	hsa05224	Breast cancer	147	-0.456049	-1.3716	0.0001213	0.00175644	0.00120315	7041	tags=56%, list=31%, signal=39%	6667/6198/81029/1647/5241/8325/5293/1856/8600/80326/10297/2885/8312/2252/6655/3845/5925/8322/4853/11211/5291/7976/51426/2246/5295/673/7855/6654/5604/6934/54567/23493/7474/1019/4893/2247/675/8313/1499/2932/7477/324/2475/5594/28514/10000/83439/4855/7473/8323/1871/207/6932/8321/182/4041/6464/8202/2324/4040/5290/89780/51176/2260/3714/1857/9965/1950/3480/672/23462/7476/2535/8324/595/1956/26508/7483/74…
hsa04072	hsa04072	Phospholipase D signaling pathway	146	-0.455483	-1.36962	0.000134903	0.0018077	0.00123827	6630	tags=53%, list=29%, signal=37%	5293/5294/8605/115/11069/55326/23396/2885/2185/2534/111/6655/3845/56848/80310/5899/57121/8877/2918/3576/5336/5291/2846/3643/2911/5335/5295/6654/2778/26052/5604/5156/4893/23566/8526/22800/160851/8394/2475/10554/5594/6009/5321/4254/22808/10000/5332/9265/8613/207/183/1902/5781/107/8527/113/10672/6464/5290/56034/108/5154/2149/9162/1950/109/5578/23236/1759/2768/2914/185/5159/552/1956/5155/1608
hsa05217	hsa05217	Basal cell carcinoma	63	-0.52131	-1.49701	0.000148507	0.00191345	0.00131071	6810	tags=65%, list=30%, signal=46%	81029/1647/8325/1856/80326/10297/8312/8322/11211/7976/51426/7855/6934/652/7474/2737/8313/1499/2932/7477/324/83439/6469/7473/8323/5727/6932/8321/64399/89780/51176/1857/7476/2535/2735/8324/374654/7483/6608/7472/2736
hsa00532	hsa00532	Glycosaminoglycan biosynthesis - chondroitin sulfate / dermatan sulfate	21	-0.663084	-1.70182	0.000202883	0.00251725	0.0017243	3410	tags=71%, list=15%, signal=61%	64131/10090/56548/55454/22856/54480/113189/29940/9469/79586/51363/64132/337876/92126/50515
hsa04814	hsa04814	Motor proteins	187	-0.426938	-1.30025	0.000230127	0.00275331	0.00188601	5791	tags=45%, list=26%, signal=34%	8701/4642/7171/4649/10382/23095/55605/4641/399687/22920/7283/81027/7846/4634/3796/347240/1639/57576/1767/3832/1781/7134/7169/3833/4620/27175/56992/140735/22989/221458/64837/7135/63971/203068/9585/9371/11004/1778/26153/58/55614/146754/7802/11127/4627/1783/4644/4648/10381/81930/4633/83544/4635/4625/10112/59/9493/1062/146909/7168/8632/84700/4621/72/10376/4632/24137/196385/4629/10398/4628/4626/79659/…
hsa04926	hsa04926	Relaxin signaling pathway	129	-0.45137	-1.34737	0.000271139	0.00313212	0.00214549	7678	tags=57%, list=34%, signal=38%	53358/5331/2771/7422/4842/2770/5599/148327/7046/5293/10488/115/2885/5970/55970/111/6655/3845/5291/1388/5567/51289/5295/6654/2778/2790/5604/2786/5590/1910/59345/1385/7048/4893/2782/4790/9586/5602/4846/5594/2775/10000/5332/6300/207/107/64764/7040/113/6464/5290/6714/4318/59/108/59350/109/5578/23236/1386/7424/1956/4312/2792/1284/90993/4313/1282/4322/1287/1278/1281/1277/1288
hsa04911	hsa04911	Insulin secretion	86	-0.482333	-1.41324	0.000316707	0.00353657	0.00242253	7210	tags=56%, list=32%, signal=38%	483/5864/6262/148327/10488/115/11069/817/3783/3651/111/27345/10242/1388/5567/2778/816/476/6616/482/1385/117/27445/6804/9586/27094/3778/477/5332/6513/3781/3782/107/64764/113/815/23439/775/481/108/3710/1131/109/5578/23236/1386/779/90993
hsa03013	hsa03013	Nucleocytoplasmic transport	107	-0.466124	-1.37576	0.000339492	0.00360176	0.00246719	9100	tags=74%, list=40%, signal=44%	4686/9775/4116/30000/9670/51194/29107/8086/6613/7341/5901/79902/22985/10189/10762/10921/8563/79023/64328/10073/348995/8480/79711/23039/55110/1917/3839/23511/5976/8021/55161/5411/9818/51068/81929/23636/6612/10526/129401/3836/5903/55308/11260/53371/23214/26019/55746/3840/7514/23633/3843/22916/9688/10250/1434/65109/10527/57122/402569/22794/3842/55706/57510/7175/55916/4928/3838/3837/23279/59343/23534…
hsa05225	hsa05225	Hepatocellular carcinoma	168	-0.430835	-1.306	0.000344049	0.00360176	0.00246719	7042	tags=54%, list=31%, signal=37%	119391/6198/81029/1647/8325/7046/5293/1856/80326/10297/6605/2885/8312/6655/3845/5925/8322/196528/2949/6599/11211/3082/5336/2002/5291/7976/51426/57492/5335/5295/673/6598/7855/6654/4088/5604/6934/7474/6602/7048/1019/4893/7039/8313/1499/2932/7477/324/2475/5594/6604/10000/7043/83439/8289/7473/8323/4780/1871/207/6932/8321/7040/4041/6464/2946/1728/4040/653689/5290/89780/51176/6601/8193/1857/3480/5578/8…
hsa05146	hsa05146	Amoebiasis	101	-0.462942	-1.36262	0.000435186	0.0044178	0.00302617	5509	tags=44%, list=24%, signal=33%	10319/3569/3576/5291/2921/5567/5295/2778/3913/5747/5878/4790/7097/7099/3911/81/3554/5332/7043/7414/107/7040/5290/5578/23236/3908/3912/7042/3910/87/1284/3915/1282/3914/1437/1287/1278/1281/1277/3909/3918/2335/284217/1288
hsa04540	hsa04540	Gap junction	88	-0.471514	-1.38304	0.00045797	0.00451236	0.00309095	6337	tags=55%, list=28%, signal=39%	115/2885/3708/1453/111/6655/10382/3845/80310/81027/7846/2911/5567/6654/2778/5604/5156/153/4893/5594/5332/203068/10746/2697/1902/107/113/2983/5593/3356/10381/6714/56034/108/5154/2982/3710/1950/109/5578/23236/10376/5159/2977/5592/1956/5155/3358
hsa04933	hsa04933	AGE-RAGE signaling pathway in diabetic complications	100	-0.460172	-1.35433	0.000490003	0.00469003	0.00321265	7669	tags=61%, list=34%, signal=40%	5331/3553/6347/7422/5599/4772/1729/6774/7046/5293/6401/7124/3552/5970/6777/3845/84812/3569/3576/5336/5291/5335/5581/5295/4088/5590/7048/1019/4893/4790/5602/4846/5594/50507/10000/5332/2152/7043/6300/207/183/51196/7040/5290/5578/23236/3383/7424/185/7042/595/1284/4313/1282/1287/1278/1281/1277/5054/2335/1288
hsa04390	hsa04390	Hippo signaling pathway	154	-0.433038	-1.30741	0.000508321	0.00473021	0.00324017	10801	tags=79%, list=48%, signal=41%	54361/7481/1855/1454/23286/7475/7005/8326/55844/56288/8945/4087/10207/51384/71/84552/653/23291/84612/7531/5500/7480/1495/85409/4089/896/329/4609/8994/5499/7004/5501/7534/60/7161/7533/5522/999/25937/4771/4092/81029/7529/8325/7046/1856/657/80326/10297/6788/8312/1739/1453/8322/374/10413/11211/7976/3996/2246/7855/4088/5590/5519/6934/652/1742/10971/5584/7474/7048/55233/26524/8200/8313/1499/60485/2932/…
hsa04010	hsa04010	MAPK signaling pathway	298	-0.398072	-1.2358	0.000544955	0.00493406	0.00337981	9875	tags=63%, list=44%, signal=36%	8550/10454/5979/5566/9020/9261/7423/409/6416/51378/5880/27330/208/4294/1432/4909/1435/4908/1846/9252/1436/998/1849/5534/1848/5601/59285/4609/3815/5532/8569/781/3304/1616/7157/5494/5906/836/4293/7189/1649/11221/4217/6722/1398/3553/8986/8823/3479/7422/7132/2069/5599/4772/4296/3305/80824/1845/1647/7046/5536/9175/7124/8605/1147/51347/2264/5922/23118/6788/2885/6885/3552/5495/5970/55970/2252/25780/6655…
hsa04340	hsa04340	Hedgehog signaling pathway	55	-0.51117	-1.45138	0.000682336	0.00586109	0.00401483	9796	tags=84%, list=44%, signal=47%	8945/5566/1455/409/23291/156/8452/1452/1456/8643/23295/50846/2619/339745/57467/57758/84455/50937/1453/23288/53944/730094/91653/5567/8454/8405/2737/1954/2932/84976/157/6469/55733/5727/11127/57154/64399/64750/23432/132884/2735/374654/595/2121/6608/2736
hsa01521	hsa01521	EGFR tyrosine kinase inhibitor resistance	79	-0.481992	-1.40617	0.000682336	0.00586109	0.00401483	7678	tags=62%, list=34%, signal=41%	53358/2309/3479/7422/6198/10018/6774/5293/2885/6655/3845/3569/80310/3082/5336/5291/5335/5295/673/6654/5604/5156/4893/7039/2247/2932/2475/5594/3716/10000/2263/207/6464/5290/6714/56034/3791/3570/5154/3084/1950/3480/5578/5159/4763/4233/1956/5155/558
hsa04218	hsa04218	Cellular senescence	150	-0.435462	-1.31213	0.0008014	0.00671173	0.00459751	9796	tags=73%, list=44%, signal=41%	8945/4087/9261/4193/208/1432/11200/677/898/23291/7248/1875/5500/5728/10114/678/896/132660/5534/90550/4609/2308/7416/3364/5532/85417/7157/5499/292/5501/10758/91860/2309/983/808/4772/823/1647/7046/5481/5293/993/4776/5810/3552/3708/59341/5970/891/805/3845/824/5925/1874/10111/3569/9133/3576/5291/204851/5295/5928/4088/4361/286826/5604/7048/54822/1019/4893/8878/22800/4790/91750/23411/1017/545/2475/8900…
hsa00514	hsa00514	Other types of O-glycan biosynthesis	45	-0.542685	-1.51167	0.000847194	0.00692219	0.00474168	8144	tags=78%, list=36%, signal=50%	56983/11226/2589/10585/8704/285203/6480/50614/8703/29071/56913/2683/283464/29954/79623/6487/23127/728819/55568/152002/63917/51809/374378/117248/727936/23275/79709/2591/8693/23509/3955/2590/8985/11227/84620
hsa04916	hsa04916	Melanogenesis	101	-0.454553	-1.33793	0.00104007	0.00829579	0.00568259	7669	tags=62%, list=34%, signal=41%	5331/91860/2771/808/2770/81029/148327/8325/1856/10488/115/80326/817/805/4157/111/3845/8322/11211/7976/5567/7855/2778/5604/816/6934/1910/4286/5443/7474/1385/4893/1499/2932/7477/5594/2775/4254/5332/83439/7473/8323/6932/8321/1387/107/64764/113/815/89780/51176/2033/1857/108/109/5578/23236/7476/2535/8324/7483/90993/7472
hsa05222	hsa05222	Small cell lung cancer	92	-0.463916	-1.36214	0.00109529	0.0085331	0.00584514	5035	tags=46%, list=22%, signal=36%	5291/51426/5295/9618/3913/5747/1019/8517/4790/1017/3911/331/5743/10000/6502/7187/1871/207/5290/317/9134/3675/5915/3908/3912/3910/595/3673/3655/1284/3685/3915/1282/3914/1021/3688/1287/3909/3918/2335/284217/1288
hsa00515	hsa00515	Mannose type O-glycan biosynthesis	22	-0.625558	-1.61217	0.0011981	0.00912193	0.00624849	7508	tags=82%, list=33%, signal=55%	10585/8704/84892/8703/2683/10329/55624/29954/6487/9486/11041/2218/79147/148789/2526/146664/120071/84197
hsa04919	hsa04919	Thyroid hormone signaling pathway	121	-0.439077	-1.30591	0.00137141	0.0102094	0.0069934	6368	tags=72%, list=28%, signal=52%	6772/71/4193/208/2099/842/8648/1735/4624/5208/4609/2308/7157/478/60/4854/5331/6258/483/5293/3065/9611/9882/90390/3066/3845/9282/2648/84812/5170/4853/5336/5291/9862/5335/7068/5567/9440/5295/10499/5604/117247/476/652/482/116931/4893/5214/1499/10231/2932/6548/2475/23389/5594/6009/477/5213/10000/5332/4855/25942/6513/207/9969/7067/5469/1387/51196/488/9968/23439/8202/481/5290/3091/5350/6714/2033/4625/5…
hsa04330	hsa04330	Notch signaling pathway	61	-0.49316	-1.41204	0.00144504	0.0105237	0.00720868	6698	tags=61%, list=30%, signal=43%	151636/1856/3065/51107/3066/1488/2648/4853/83464/8650/5663/22938/54567/23493/9794/83737/6310/28514/4855/84441/9612/196403/9253/1387/182/342371/23385/2033/3714/1857/23013/23462/23220/3955/26508/6868/10683
hsa04068	hsa04068	FoxO signaling pathway	129	-0.433343	-1.29356	0.00151868	0.0108246	0.00741481	8837	tags=63%, list=39%, signal=38%	5728/847/4089/3276/5601/2308/85417/9454/6648/2309/664/3479/3586/5599/8743/10018/1647/6774/7046/5293/1147/92579/11067/2885/9456/23678/80854/891/6655/3845/7874/5170/3569/9133/5291/3643/2911/5295/673/6654/4088/5604/5565/51701/7048/4893/6789/114907/1901/23411/1017/5602/23710/5934/5594/8660/10000/7043/51422/6502/10733/5562/6300/100132074/207/1387/7040/53632/5896/472/5290/2033/3575/5347/1950/3480/3667/…
hsa05207	hsa05207	Chemical carcinogenesis - receptor activation	207	-0.404426	-1.23637	0.00201642	0.0140729	0.00963988	7069	tags=46%, list=31%, signal=32%	85315/2770/119391/6198/5241/6774/148327/367/5293/993/10728/10488/115/8600/2885/405/5970/2252/3839/6777/111/6655/3845/5925/4853/2949/5291/1388/5567/3836/54577/5465/5295/6654/2778/1545/6195/5604/3840/54567/153/6196/23633/1385/55584/4893/2247/4790/402569/773/9586/2475/5594/331/28514/6197/10000/3838/332/3837/207/54576/3326/107/64764/182/1141/113/2946/775/653689/5290/1139/6714/253152/54658/3320/990/71…
hsa03082	hsa03082	ATP-dependent chromatin remodeling	90	-0.45546	-1.33732	0.00216441	0.0147975	0.0101362	9003	tags=74%, list=40%, signal=45%	26039/54107/51377/55193/9275/5931/6597/29998/29117/6760/6603/60/54891/27443/79913/10847/54556/4798/10933/54815/8607/64769/3065/9219/6605/3066/404281/10263/65980/29994/10524/196528/8089/6599/11176/57492/23506/6598/7528/5928/605/54617/9643/54108/1107/6602/5977/26122/1108/57634/57459/6604/8289/11177/55257/2186/8099/8467/9112/84295/51773/9031/6601/8193/8295/86/6594
hsa04927	hsa04927	Cortisol synthesis and secretion	65	-0.483907	-1.39171	0.0022754	0.0151893	0.0104046	6338	tags=55%, list=28%, signal=40%	6667/148327/10488/115/3708/3949/111/3164/1388/5567/2778/5443/2516/1385/9586/8913/5332/183/3777/107/949/64764/113/775/108/6770/3710/3776/109/23236/1386/185/779/8912/90993/57552
hsa05231	hsa05231	Choline metabolism in cancer	97	-0.446631	-1.31352	0.0023124	0.0151893	0.0104046	7041	tags=55%, list=31%, signal=38%	6667/6198/5599/5293/8605/23396/2885/23446/5130/6655/3845/5170/80310/10434/8936/5291/5335/5295/6654/5604/5156/10163/4893/8526/160851/8394/2475/204962/5602/5594/6009/5321/6583/10000/6580/8613/207/8527/1119/5290/3091/56034/5154/9162/1950/5578/5881/10810/5159/1956/5155/1608/9468
hsa04514	hsa04514	Cell adhesion molecules	137	-0.4256	-1.2735	0.00246039	0.0158506	0.0108576	6704	tags=48%, list=30%, signal=34%	1365/90952/6401/84628/50848/947/58494/3680/9080/257194/9069/83692/4267/4359/26047/10686/5817/49861/1001/23562/214/23114/4756/5797/8516/25945/84189/4685/51208/1003/9076/57555/23705/9369/83700/5792/9672/2734/3897/1272/139065/80381/3696/22854/84631/6383/9074/64101/3676/5802/3383/152404/9379/79679/57863/4897/149461/4684/1013/3655/1002/3685/8506/3688/1462/1000
hsa05416	hsa05416	Viral myocarditis	48	-0.502475	-1.41011	0.00268237	0.0169546	0.0116138	9577	tags=77%, list=43%, signal=44%	5880/71/842/942/4624/859/836/958/60/1756/941/6445/4842/2534/1982/841/8672/1605/6641/6645/1981/25/6442/8082/637/6443/27/4625/5881/3908/3383/595/1837/857/6444/8910/284217
hsa05226	hsa05226	Gastric cancer	149	-0.423509	-1.27573	0.00290436	0.0180178	0.0123421	6810	tags=50%, list=30%, signal=35%	81029/1647/8325/7046/5293/4583/1856/80326/10297/2885/8312/2252/6655/3845/5925/8322/11211/3082/5291/7976/51426/2246/5295/673/7855/6654/4088/5604/6934/7474/7048/4893/2247/8313/1499/2932/7477/1017/324/2475/5594/10000/7043/83439/6469/7473/8323/2263/29119/1871/207/6932/8321/7040/4041/6464/4040/5290/89780/51176/9134/1857/9965/1950/5915/7476/2535/7042/8324/595/4233/1956/7483/7472/2250
hsa04935	hsa04935	Growth hormone synthesis, secretion and action	121	-0.428291	-1.27383	0.00297835	0.0181409	0.0124264	7777	tags=55%, list=35%, signal=36%	1398/53358/5331/2771/3479/2770/5599/6774/148327/5293/6755/10488/115/2885/3708/6777/111/6655/3845/5336/5291/1388/5335/5567/5295/6654/2778/5604/2690/8651/5747/55811/1385/4893/9564/2932/9586/2475/5602/5594/8660/8835/10000/5332/6300/207/3486/1387/107/64764/1399/113/6464/775/5290/2033/108/112609/3710/109/5578/23236/3667/1386/779/90993
hsa00510	hsa00510	N-Glycan biosynthesis	53	-0.493033	-1.39645	0.00305235	0.0181567	0.0124373	9540	tags=81%, list=42%, signal=47%	57171/4245/1603/8813/85365/79868/29929/11253/8704/201595/4121/6480/11282/144245/22845/79796/8703/440138/2683/6184/56052/58505/1798/4124/25834/7991/4122/84061/7841/10905/79053/4249/10195/1650/84920/79087/6185/3703/2530/23193/146664/4247/84620
hsa04261	hsa04261	Adrenergic signaling in cardiomyocytes	153	-0.4127	-1.24588	0.00308935	0.0181567	0.0124373	9857	tags=66%, list=44%, signal=37%	2773/64091/5523/5566/208/1432/1390/9252/5500/5525/4624/818/59285/5526/781/5499/478/5501/55012/5331/91860/2771/5527/5522/808/483/2770/6262/7137/148327/3784/5294/7170/10488/115/11069/817/5528/805/7171/111/5529/1388/4634/5567/2778/5519/816/6547/476/6546/153/482/7134/782/1385/7169/59283/493/6548/9586/5594/27092/6324/477/10000/5332/786/6300/207/183/107/64764/488/113/815/23439/775/481/5350/490/4633/642…
hsa04015	hsa04015	Rap1 signaling pathway	210	-0.403177	-1.23352	0.00342233	0.0197669	0.0135402	9914	tags=64%, list=44%, signal=36%	56288/2773/57568/7423/5216/51378/5880/71/1813/208/1432/84552/2357/84612/1435/6494/51735/7408/1436/998/9170/3815/5906/3674/60/1398/2533/5331/91860/9002/2771/8823/3479/808/999/7422/2770/5293/1500/2264/115/11069/9732/2252/25780/805/111/3845/80310/5908/5899/57121/9855/3082/5291/9693/2846/3643/5335/136/2246/5295/673/2778/5604/5590/4803/26037/5909/5156/9771/5584/4893/23566/2247/1499/9564/64411/2902/559…
hsa04970	hsa04970	Salivary secretion	93	-0.446656	-1.31269	0.00390403	0.0221669	0.0151843	7669	tags=52%, list=34%, signal=34%	5331/91860/952/808/4025/483/4842/5554/683/115/3708/3783/805/111/4589/5567/2778/1469/476/153/482/1470/493/6548/3778/477/5332/107/113/2983/6522/6558/23439/5593/481/490/108/2982/3710/1131/109/5578/23236/146/1755/2977/5592/147
hsa05218	hsa05218	Melanoma	72	-0.46179	-1.33651	0.00457327	0.0255239	0.0174838	7425	tags=54%, list=33%, signal=36%	8823/3479/999/1647/5293/2252/3845/5925/80310/3082/5291/51426/2246/5295/673/5604/5156/4286/1019/4893/2247/5594/10000/1871/207/5290/56034/2260/5154/9965/1950/3480/5159/595/4233/1956/5155/1021/2250
hsa05163	hsa05163	Human cytomegalovirus infection	216	-0.395528	-1.21226	0.00464763	0.0255239	0.0174838	8402	tags=56%, list=37%, signal=35%	4609/5532/7157/5734/10681/2785/836/1398/5331/91860/3553/2771/6347/808/7422/7132/2770/6667/6198/4772/6774/148327/5733/5293/7124/1147/4776/6349/10488/115/2885/1230/3708/2185/5970/55970/29110/805/9560/111/6655/3845/5925/115004/3569/841/3576/2002/5291/11214/1388/5567/5295/6654/2778/2790/5604/2786/6376/23365/5732/5156/5747/59345/1385/1019/4893/8517/2782/4790/1499/9564/2932/6387/9586/2475/811/9475/5594…
hsa04371	hsa04371	Apelin signaling pathway	137	-0.417948	-1.2506	0.00494507	0.0267193	0.0183026	8093	tags=58%, list=36%, signal=37%	10681/2785/4899/4854/5331/91860/2771/808/999/5327/85366/4842/2770/6198/6262/7046/5294/4205/115/3708/55970/4209/805/111/3845/56848/8877/4634/5567/5581/6261/4088/10891/2790/5604/2786/5565/6547/6546/59345/55811/4893/7019/2782/8678/22800/187/6548/30849/2475/4846/5594/22808/10000/5332/51422/5562/207/107/4208/182/113/10672/53632/4633/4635/59/108/8862/3710/109/23236/5563/185/595/2792/4638/6696/5054
hsa05166	hsa05166	Human T-cell leukemia virus 1 infection	202	-0.399447	-1.22013	0.00524251	0.0278769	0.0190955	8837	tags=59%, list=39%, signal=36%	5728/4792/4089/9184/896/5534/5601/4609/4801/7416/5532/7157/5901/200186/292/958/6722/9519/25847/7132/55697/5599/4772/148327/25906/7046/5293/7124/6908/1147/4776/5902/1959/8379/10488/115/5970/1739/6777/10393/111/3845/2648/5925/3569/10524/4055/8697/9133/2002/5291/4215/23373/1388/5567/5295/4088/5604/6929/7514/2005/991/1385/7048/1019/4893/8517/64784/8061/4790/8829/1017/4487/9586/545/5602/8900/811/9700/…
hsa00513	hsa00513	Various types of N-glycan biosynthesis	41	-0.509327	-1.41069	0.0054656	0.028609	0.019597	9492	tags=83%, list=42%, signal=48%	4245/1603/85365/79868/11253/64377/8704/3074/201595/4121/11282/79796/8703/440138/2683/6184/56052/58505/6487/4124/25834/3073/7991/4122/84061/10905/10195/1650/79087/6185/3703/2530/338707/4247
hsa04918	hsa04918	Thyroid hormone synthesis	75	-0.454235	-1.31782	0.00695281	0.0358337	0.024546	4804	tags=55%, list=21%, signal=43%	478/7270/5331/483/7173/148327/10488/115/3708/111/1388/6528/5567/2936/2778/476/482/1385/9586/477/5332/8458/107/64764/113/23439/481/821/3309/7184/108/3710/109/5578/23236/2882/493869/1386/90993/2877/9601
hsa04141	hsa04141	Protein processing in endoplasmic reticulum	167	-0.406132	-1.23096	0.0071759	0.0358795	0.0245773	9945	tags=68%, list=44%, signal=38%	23480/56681/7323/55829/5886/7321/7353/51465/1603/51009/7326/3301/10294/5071/267/10134/5601/7415/9709/11253/3304/9373/1649/5887/4217/10113/4287/80331/201595/4121/5599/823/29979/3305/1965/56605/6746/55666/56893/79139/2081/824/29927/23190/22926/10808/55176/30001/5034/9695/165324/84447/3303/10483/55741/6184/1388/6238/58505/3998/10427/8454/11231/10802/10970/10956/6745/5589/23471/27248/8720/7991/22872/…
hsa05202	hsa05202	Transcriptional misregulation in cancer	174	-0.399583	-1.21324	0.0071759	0.0358795	0.0245773	8716	tags=57%, list=39%, signal=35%	1436/5087/79058/1848/329/4609/2308/7157/2313/7030/6760/958/1649/7403/7185/8464/6258/5546/3479/3087/5327/3205/4298/6667/905/1647/2521/8148/7704/3065/2120/9611/3066/5970/8938/64919/8861/8013/5079/3569/2138/4299/3576/51426/904/221037/6929/5081/2115/466/2005/5747/4286/648/7048/5077/4221/2118/2078/860/4790/862/8900/4297/7468/2892/25942/3486/4353/890/6935/4314/4208/6495/472/861/2321/9915/5218/7490/4318…
hsa05203	hsa05203	Viral carcinogenesis	159	-0.407375	-1.23114	0.00732462	0.0360845	0.0247178	9750	tags=68%, list=43%, signal=39%	5566/9261/5366/55869/4193/898/1654/7531/7188/4792/998/28973/896/7157/2966/836/3516/7534/6722/7185/9519/2968/983/7533/2965/55697/7529/6774/148327/5293/5315/6908/5902/1959/9093/8379/3065/10488/5922/7337/3190/2885/3572/245972/3066/5970/1739/6672/6777/3845/7874/2648/5925/2960/4055/841/5291/1388/5567/5295/22938/10971/4067/718/991/1385/2967/1019/4893/8517/4790/1108/1017/9586/8900/5934/81/5594/1642/1237…
hsa04148	hsa04148	Efferocytosis	156	-0.403498	-1.21849	0.00769716	0.0373703	0.0255985	9199	tags=61%, list=41%, signal=36%	5029/5777/1524/1846/818/5087/7301/1849/29933/55113/840/5734/836/246/5175/338382/1398/7879/51454/55823/2056/3586/384/4772/5467/80824/4240/4776/55754/817/405/575/56848/27072/2057/5627/8877/8578/5031/5604/6376/23355/23200/816/140885/5732/5747/3693/1385/9392/5878/161291/9564/102/1901/23411/1788/23659/811/10461/5594/1793/5743/203859/10326/6300/3988/24145/6513/4035/4953/5781/50636/4775/488/1399/7040/23…
hsa05211	hsa05211	Renal cell carcinoma	68	-0.463957	-1.33953	0.00784661	0.0375516	0.0257227	8695	tags=71%, list=39%, signal=43%	998/10298/7030/5906/112399/1398/7428/5546/7422/54583/8453/5293/57144/2885/405/6655/3845/56924/5908/2034/3082/5291/5295/673/6654/5604/4893/7039/5594/5058/10000/7043/6513/207/5781/1387/1399/7040/5290/3091/9915/2033/2889/2113/5062/7042/4233/5155
hsa03083	hsa03083	Polycomb repressive complex	82	-0.446405	-1.30467	0.00799607	0.0377279	0.0258435	9840	tags=93%, list=44%, signal=52%	7322/4149/2145/10138/8314/84759/6500/51619/83746/54881/7323/26013/2146/7321/6015/5252/84333/64319/84678/8726/23429/26147/114785/5931/11091/10600/8535/1912/80816/51460/10389/121536/57666/85015/100170841/57713/9212/57332/3065/84108/22823/3066/7027/3607/404281/7874/55777/54554/11335/84458/54880/6045/171023/7528/5928/84456/84733/3720/648/22955/22992/221937/23269/23512/1876/3054/1911/55252/26053/1387/…
hsa00512	hsa00512	Mucin type O-glycan biosynthesis	34	-0.522489	-1.4223	0.00905129	0.0421137	0.0288477	8631	tags=71%, list=38%, signal=44%	10610/10331/11226/2589/256435/50614/29071/56913/2650/27090/79623/728819/55568/6482/63917/51809/374378/117248/6483/2591/9334/8693/2590/11227
hsa04213	hsa04213	Longevity regulating pathway - multiple species	61	-0.462905	-1.32542	0.00919171	0.0421811	0.0288939	8386	tags=67%, list=37%, signal=42%	2308/3304/6648/2309/3479/6198/3305/5293/3065/115/3066/9474/111/3845/5291/3303/3643/5567/5295/5565/4893/57521/3312/23411/2475/8660/10000/51422/5562/207/107/81570/113/53632/5290/108/3480/109/3667/5563/3170
hsa04611	hsa04611	Platelet activation	124	-0.41427	-1.23333	0.0106863	0.048377	0.0331381	8255	tags=54%, list=37%, signal=34%	7450/5906/5499/3674/5501/60/5331/9002/2771/85366/2770/5293/5294/8605/115/5739/3708/2534/111/5908/5336/5291/5567/8773/5295/2778/5590/23365/4659/4067/5584/2909/2212/4846/9475/5594/83660/5321/10000/5332/6300/207/107/113/10672/2983/6915/5593/5290/7094/6714/6093/108/2982/2149/3710/109/23236/2977/5592/3673/4638/3688/1278/1281/1277/3690
hsa03440	hsa03440	Homologous recombination	41	-0.494378	-1.36928	0.0109852	0.0484215	0.0331685	10318	tags=85%, list=46%, signal=46%	5425/6119/51720/5893/9577/5424/6742/5889/80198/7156/7517/79728/5888/580/10111/79184/5890/6117/10714/84142/4361/675/8940/4683/11073/25788/5932/83990/5892/472/8438/641/146956/672/7516
hsa05100	hsa05100	Bacterial invasion of epithelial cells	69	-0.445544	-1.2855	0.0109852	0.0484215	0.0331685	8855	tags=68%, list=39%, signal=41%	1495/859/998/10552/60/1398/53358/999/23607/5293/8976/10096/2017/10095/8936/5291/5295/10459/63916/26052/5747/10163/653857/1499/57180/9564/10097/8218/1793/29119/3611/7414/1399/6464/858/9844/5290/5829/6714/1213/867/1759/4233/857/3688/3678/2335
