# Supplementary material for: Downregulation of PDIA4 inhibits proliferation and migration in human oral squamous cell carcinoma
Source: Hereditas. 2025 Nov 3;162:222. doi: 10.1186/s41065-025-00594-2 (PMC12581318; doi:10.1186/s41065-025-00594-2)
Supplement: Supplementary file 3 — Supplementary Material 3: Table S3 GSVA results between H-PDIA4 and L-PDIA4 groups. [file 41065_2025_594_MOESM3_ESM.xlsx]

## Sheet: GSVA_kegg_DEG
geneset1	logFC	avgExp	t	pval	FDR	B	geneset
N_GLYCAN_BIOSYNTHESIS	0.332053	-0.0339522	12.8748	1.57e-31	2.93e-29	60.8518	n_glycan_biosynthesis
PROGESTERONE_MEDIATED_OOCYTE_MATURATION	0.203756	-0.0632695	11.2811	1.6e-25	7.45e-24	47.2159	progesterone_mediated_oocyte_maturation
UBIQUITIN_MEDIATED_PROTEOLYSIS	0.259007	-0.0351829	10.4482	1.58e-22	5.87e-21	40.4284	ubiquitin_mediated_proteolysis
CELL_CYCLE	0.283619	-0.0493978	10.321	4.41e-22	1.37e-20	39.4164	cell_cycle
SMALL_CELL_LUNG_CANCER	0.222048	-0.0901444	9.95085	8.47e-21	1.58e-19	36.5084	small_cell_lung_cancer
NOTCH_SIGNALING_PATHWAY	0.176763	-0.181128	9.69039	6.54e-20	1.11e-18	34.4987	notch_signaling_pathway
PROTEIN_EXPORT	0.322792	-0.0143484	9.57103	1.65e-19	2.56e-18	33.5882	protein_export
OOCYTE_MEIOSIS	0.180471	-0.0589036	9.53401	2.2e-19	3.14e-18	33.3072	oocyte_meiosis
PROSTATE_CANCER	0.209811	-0.0493653	9.36324	8.15e-19	1.08e-17	32.0192	prostate_cancer
GLYCOSYLPHOSPHATIDYLINOSITOL_GPI_ANCHOR_BIOSYNTHESIS	0.239145	-0.0932175	9.33203	1.03e-18	1.26e-17	31.7854	glycosylphosphatidylinositol_gpi_anchor_biosynthesis
HOMOLOGOUS_RECOMBINATION	0.309275	-0.079488	9.32601	1.08e-18	1.26e-17	31.7403	homologous_recombination
CHRONIC_MYELOID_LEUKEMIA	0.232125	-0.0469398	9.16764	3.59e-18	3.93e-17	30.5615	chronic_myeloid_leukemia
BASAL_TRANSCRIPTION_FACTORS	0.186165	-0.234084	9.10705	5.67e-18	5.86e-17	30.1138	basal_transcription_factors
RENAL_CELL_CARCINOMA	0.223174	-0.0356435	8.9521	1.8e-17	1.76e-16	28.9775	renal_cell_carcinoma
PANCREATIC_CANCER	0.211164	-0.0361758	8.93423	2.06e-17	1.91e-16	28.8472	pancreatic_cancer
GLYCOSAMINOGLYCAN_BIOSYNTHESIS_CHONDROITIN_SULFATE	0.289955	-0.0450352	8.81357	5.02e-17	4.32e-16	27.9721	glycosaminoglycan_biosynthesis_chondroitin_sulfate
PURINE_METABOLISM	0.134779	-0.0603484	8.76382	7.23e-17	5.85e-16	27.6135	purine_metabolism
MISMATCH_REPAIR	0.322902	-0.0629014	8.74815	8.11e-17	5.97e-16	27.5008	mismatch_repair
VIBRIO_CHOLERAE_INFECTION	0.144698	-0.195287	8.74429	8.35e-17	5.97e-16	27.4731	vibrio_cholerae_infection
PATHWAYS_IN_CANCER	0.151267	-0.0530368	8.47374	5.93e-16	4.09e-15	25.5492	pathways_in_cancer
BASE_EXCISION_REPAIR	0.292383	-0.0161043	8.33821	1.56e-15	1.04e-14	24.6006	base_excision_repair
SPLICEOSOME	0.1841	-0.266197	8.2782	2.39e-15	1.53e-14	24.1838	spliceosome
COLORECTAL_CANCER	0.200997	-0.0254455	8.15661	5.62e-15	3.48e-14	23.3458	colorectal_cancer
PYRIMIDINE_METABOLISM	0.20215	-0.0376181	8.0823	9.43e-15	5.48e-14	22.8379	pyrimidine_metabolism
AMINO_SUGAR_AND_NUCLEOTIDE_SUGAR_METABOLISM	0.186235	-0.0349945	8.07226	1.01e-14	5.7e-14	22.7695	amino_sugar_and_nucleotide_sugar_metabolism
RNA_DEGRADATION	0.157969	-0.273308	8.00751	1.58e-14	8.67e-14	22.3299	rna_degradation
EPITHELIAL_CELL_SIGNALING_IN_HELICOBACTER_PYLORI_INFECTION	0.153457	-0.136996	7.98047	1.91e-14	1.01e-13	22.1471	epithelial_cell_signaling_in_helicobacter_pylori_infection
WNT_SIGNALING_PATHWAY	0.132831	-0.0963791	7.96157	2.18e-14	1.12e-13	22.0195	wnt_signaling_pathway
DNA_REPLICATION	0.332054	-0.0407365	7.95768	2.23e-14	1.12e-13	21.9933	dna_replication
GLIOMA	0.160572	-0.0685033	7.69781	1.31e-13	6.42e-13	20.2619	glioma
NON_HOMOLOGOUS_END_JOINING	0.24464	-0.00635914	7.57943	2.9e-13	1.35e-12	19.4869	non_homologous_end_joining
GLYCOSAMINOGLYCAN_BIOSYNTHESIS_KERATAN_SULFATE	0.219071	-0.0157394	7.51634	4.4e-13	2e-12	19.0774	glycosaminoglycan_biosynthesis_keratan_sulfate
NEUROTROPHIN_SIGNALING_PATHWAY	0.166255	-0.0442005	7.51103	4.56e-13	2.02e-12	19.0431	neurotrophin_signaling_pathway
AMINOACYL_TRNA_BIOSYNTHESIS	0.203157	-0.248148	7.22267	2.99e-12	1.27e-11	17.2045	aminoacyl_trna_biosynthesis
LYSOSOME	0.160611	-0.137476	7.19012	3.69e-12	1.53e-11	17.0004	lysosome
INOSITOL_PHOSPHATE_METABOLISM	0.170885	-0.0552365	7.10435	6.38e-12	2.58e-11	16.4657	inositol_phosphate_metabolism
NUCLEOTIDE_EXCISION_REPAIR	0.183238	-0.189018	7.08195	7.36e-12	2.91e-11	16.3269	nucleotide_excision_repair
RNA_POLYMERASE	0.218987	-0.0557536	7.05715	8.61e-12	3.34e-11	16.1736	rna_polymerase
P53_SIGNALING_PATHWAY	0.138791	-0.0408544	6.92424	1.99e-11	7.54e-11	15.3588	p53_signaling_pathway
OTHER_GLYCAN_DEGRADATION	0.145436	-0.343682	6.84381	3.27e-11	1.22e-10	14.8715	other_glycan_degradation
FOCAL_ADHESION	0.169422	-0.0913782	6.71485	7.23e-11	2.64e-10	14.0994	focal_adhesion
SNARE_INTERACTIONS_IN_VESICULAR_TRANSPORT	0.187561	-0.0116445	6.67538	9.19e-11	3.29e-10	13.8654	snare_interactions_in_vesicular_transport
MTOR_SIGNALING_PATHWAY	0.141968	-0.0417365	6.6004	1.45e-10	5.08e-10	13.4238	mtor_signaling_pathway
ADHERENS_JUNCTION	0.167876	-0.109576	6.52348	2.3e-10	7.63e-10	12.9749	adherens_junction
ENDOMETRIAL_CANCER	0.163957	-0.0575658	6.29016	9.08e-10	2.86e-09	11.6386	endometrial_cancer
CYSTEINE_AND_METHIONINE_METABOLISM	0.116871	-0.0737218	6.2485	1.16e-09	3.58e-09	11.4042	cysteine_and_methionine_metabolism
LYSINE_DEGRADATION	0.147628	-0.123469	6.21878	1.37e-09	4.18e-09	11.2376	lysine_degradation
ERBB_SIGNALING_PATHWAY	0.142962	-0.0259949	6.08411	2.96e-09	8.88e-09	10.4912	erbb_signaling_pathway
ONE_CARBON_POOL_BY_FOLATE	0.159473	-0.174303	6.01521	4.37e-09	1.29e-08	10.1144	one_carbon_pool_by_folate
ACUTE_MYELOID_LEUKEMIA	0.156195	-0.0330852	5.91155	7.79e-09	2.23e-08	9.55416	acute_myeloid_leukemia
ENDOCYTOSIS	0.112235	-0.141849	5.90486	8.08e-09	2.28e-08	9.51827	endocytosis
PROTEASOME	0.158368	-0.305572	5.90184	8.22e-09	2.28e-08	9.50208	proteasome
REGULATION_OF_ACTIN_CYTOSKELETON	0.118968	-0.0414004	5.8935	8.61e-09	2.35e-08	9.45742	regulation_of_actin_cytoskeleton
APOPTOSIS	0.123177	-0.116849	5.87117	9.74e-09	2.62e-08	9.33809	apoptosis
NON_SMALL_CELL_LUNG_CANCER	0.115333	-0.135568	5.63894	3.43e-08	8.99e-08	8.11941	non_small_cell_lung_cancer
PHOSPHATIDYLINOSITOL_SIGNALING_SYSTEM	0.123267	-0.0661784	5.60001	4.22e-08	1.09e-07	7.91911	phosphatidylinositol_signaling_system
SELENOAMINO_ACID_METABOLISM	0.141467	-0.026925	5.55355	5.4e-08	1.38e-07	7.68166	selenoamino_acid_metabolism
GLYCOSAMINOGLYCAN_DEGRADATION	0.150637	-0.00526527	5.51532	6.6e-08	1.66e-07	7.48749	glycosaminoglycan_degradation
VASOPRESSIN_REGULATED_WATER_REABSORPTION	0.122827	-0.0623084	5.24492	2.66e-07	6.5e-07	6.14675	vasopressin_regulated_water_reabsorption
INSULIN_SIGNALING_PATHWAY	0.0932945	-0.123878	5.20562	3.24e-07	7.82e-07	5.95673	insulin_signaling_pathway
ECM_RECEPTOR_INTERACTION	0.13393	-0.212701	5.08089	6.01e-07	1.4e-06	5.36169	ecm_receptor_interaction
BLADDER_CANCER	0.104596	-0.0822768	5.02618	7.86e-07	1.78e-06	5.10463	bladder_cancer
GAP_JUNCTION	0.0890699	-0.121777	4.86978	1.67e-06	3.74e-06	4.38318	gap_junction
BASAL_CELL_CARCINOMA	0.10639	-0.0651739	4.772	2.64e-06	5.85e-06	3.9423	basal_cell_carcinoma
FC_GAMMA_R_MEDIATED_PHAGOCYTOSIS	0.112939	-0.0520968	4.7563	2.84e-06	6.16e-06	3.87226	fc_gamma_r_mediated_phagocytosis
GLYCOSPHINGOLIPID_BIOSYNTHESIS_GANGLIO_SERIES	0.132048	-0.217887	4.69817	3.72e-06	7.78e-06	3.61464	glycosphingolipid_biosynthesis_ganglio_series
PATHOGENIC_ESCHERICHIA_COLI_INFECTION	0.10603	-0.150042	4.6807	4.04e-06	8.34e-06	3.5378	pathogenic_escherichia_coli_infection
TGF_BETA_SIGNALING_PATHWAY	0.0967696	-0.108857	4.65413	4.56e-06	9.32e-06	3.42138	tgf_beta_signaling_pathway
THYROID_CANCER	0.10174	-0.176644	4.63078	5.07e-06	1.01e-05	3.31953	thyroid_cancer
GLYCOSAMINOGLYCAN_BIOSYNTHESIS_HEPARAN_SULFATE	0.09618	-0.0483421	4.61169	5.53e-06	1.1e-05	3.23661	glycosaminoglycan_biosynthesis_heparan_sulfate
GLYCEROPHOSPHOLIPID_METABOLISM	0.0555799	-0.208829	4.60674	5.66e-06	1.11e-05	3.21514	glycerophospholipid_metabolism
GALACTOSE_METABOLISM	0.107023	-0.104015	4.55538	7.14e-06	1.38e-05	2.9938	galactose_metabolism
AXON_GUIDANCE	0.0937492	-0.0468321	4.39222	1.47e-05	2.82e-05	2.30533	axon_guidance
MELANOGENESIS	0.074452	-0.0676581	4.2026	3.32e-05	6.3e-05	1.53368	melanogenesis
NOD_LIKE_RECEPTOR_SIGNALING_PATHWAY	0.093102	-0.155835	4.18713	3.55e-05	6.66e-05	1.47205	nod_like_receptor_signaling_pathway
VEGF_SIGNALING_PATHWAY	0.0682671	-0.0607969	3.87346	0.000127165	0.00023189	0.267891	vegf_signaling_pathway
BIOSYNTHESIS_OF_UNSATURATED_FATTY_ACIDS	0.0958582	-0.066053	3.76597	0.000193324	0.000342461	-0.124913	biosynthesis_of_unsaturated_fatty_acids
HEDGEHOG_SIGNALING_PATHWAY	0.0719334	-0.0762701	3.75011	0.000205488	0.000357203	-0.182033	hedgehog_signaling_pathway
GLYOXYLATE_AND_DICARBOXYLATE_METABOLISM	0.11657	-0.022613	3.73801	0.000215245	0.0003707	-0.225445	glyoxylate_and_dicarboxylate_metabolism
FOLATE_BIOSYNTHESIS	0.118847	-0.00660925	3.72664	0.000224811	0.000383622	-0.266119	folate_biosynthesis
PENTOSE_PHOSPHATE_PATHWAY	0.099419	-0.0532966	3.68287	0.0002655	0.000448937	-0.421613	pentose_phosphate_pathway
FRUCTOSE_AND_MANNOSE_METABOLISM	0.0880229	-0.0240796	3.5223	0.000482095	0.000807835	-0.977442	fructose_and_mannose_metabolism
MAPK_SIGNALING_PATHWAY	0.0478286	-0.148473	3.49548	0.000531477	0.000882632	-1.06803	mapk_signaling_pathway
RIG_I_LIKE_RECEPTOR_SIGNALING_PATHWAY	0.0691651	-0.119799	3.48565	0.000550737	0.000906524	-1.10108	rig_i_like_receptor_signaling_pathway
LONG_TERM_POTENTIATION	0.0643618	-0.0661576	3.42357	0.000688228	0.00111313	-1.30771	long_term_potentiation
MELANOMA	0.0601005	-0.0853611	3.41403	0.000712012	0.00114167	-1.33917	melanoma
B_CELL_RECEPTOR_SIGNALING_PATHWAY	0.0807696	-0.103677	3.37444	0.000819105	0.00130217	-1.46881	b_cell_receptor_signaling_pathway
DORSO_VENTRAL_AXIS_FORMATION	0.0665319	-0.241655	3.29644	0.00107528	0.00169492	-1.72001	dorso_ventral_axis_formation
CYTOSOLIC_DNA_SENSING_PATHWAY	0.0656879	-0.153439	3.12119	0.0019448	0.00301444	-2.26424	cytosolic_dna_sensing_pathway
SPHINGOLIPID_METABOLISM	0.0518146	-0.225487	2.87612	0.00426232	0.00644546	-2.97793	sphingolipid_metabolism
TOLL_LIKE_RECEPTOR_SIGNALING_PATHWAY	0.059428	-0.125731	2.85135	0.00460094	0.00690141	-3.04697	toll_like_receptor_signaling_pathway
ADIPOCYTOKINE_SIGNALING_PATHWAY	0.0426531	-0.220558	2.68007	0.00769445	0.0113585	-3.50872	adipocytokine_signaling_pathway
CITRATE_CYCLE_TCA_CYCLE	0.0920763	-0.049749	2.59275	0.00990399	0.0143917	-3.73352	citrate_cycle_tca_cycle
GLYCOSPHINGOLIPID_BIOSYNTHESIS_GLOBO_SERIES	0.077465	-0.0187504	2.49851	0.0129109	0.0184725	-3.96811	glycosphingolipid_biosynthesis_globo_series
VALINE_LEUCINE_AND_ISOLEUCINE_BIOSYNTHESIS	0.0656275	-0.405903	2.38902	0.0174008	0.0247064	-4.2301	valine_leucine_and_isoleucine_biosynthesis
LEUKOCYTE_TRANSENDOTHELIAL_MIGRATION	0.0494484	-0.0577117	2.33971	0.0198373	0.0279526	-4.34438	leukocyte_transendothelial_migration
TYPE_I_DIABETES_MELLITUS	-0.0443326	-0.366864	-2.1844	0.0295686	0.041043	-4.68917	type_i_diabetes_mellitus
ALDOSTERONE_REGULATED_SODIUM_REABSORPTION	-0.0546996	-0.00765933	-2.25905	0.0244696	0.0342207	-4.52631	aldosterone_regulated_sodium_reabsorption
INTESTINAL_IMMUNE_NETWORK_FOR_IGA_PRODUCTION	-0.0866456	-0.0346259	-2.51206	0.0124336	0.0179275	-3.93488	intestinal_immune_network_for_iga_production
PRIMARY_IMMUNODEFICIENCY	-0.0676962	-0.308275	-2.59947	0.00971588	0.0142296	-3.71649	primary_immunodeficiency
PHENYLALANINE_METABOLISM	-0.0746937	-0.0852427	-2.75866	0.00609628	0.00907126	-3.30026	phenylalanine_metabolism
COMPLEMENT_AND_COAGULATION_CASCADES	-0.0534062	-0.26209	-2.92683	0.00363886	0.00554777	-2.83481	complement_and_coagulation_cascades
PORPHYRIN_AND_CHLOROPHYLL_METABOLISM	-0.0694229	-0.0896281	-3.04446	0.00250018	0.00384325	-2.49366	porphyrin_and_chlorophyll_metabolism
TAURINE_AND_HYPOTAURINE_METABOLISM	-0.0859776	-0.106443	-3.25361	0.00124586	0.00194731	-1.85562	taurine_and_hypotaurine_metabolism
MATURITY_ONSET_DIABETES_OF_THE_YOUNG	-0.0849491	-0.0798792	-3.44263	0.000642942	0.00104901	-1.24465	maturity_onset_diabetes_of_the_young
ETHER_LIPID_METABOLISM	-0.0703346	-0.0663793	-3.75025	0.000205374	0.000357203	-0.181516	ether_lipid_metabolism
ALLOGRAFT_REJECTION	-0.134814	-0.272664	-3.77165	0.00018914	0.00033827	-0.104423	allograft_rejection
CARDIAC_MUSCLE_CONTRACTION	-0.105516	-0.0657626	-3.85856	0.000134847	0.000243511	0.21282	cardiac_muscle_contraction
PENTOSE_AND_GLUCURONATE_INTERCONVERSIONS	-0.117412	-0.0835866	-4.09379	5.23e-05	9.63e-05	1.10479	pentose_and_glucuronate_interconversions
PROXIMAL_TUBULE_BICARBONATE_RECLAMATION	-0.0972939	-0.136675	-4.12716	4.55e-05	8.47e-05	1.23524	proximal_tubule_bicarbonate_reclamation
FATTY_ACID_METABOLISM	-0.129457	-0.0387195	-4.63953	4.88e-06	9.86e-06	3.35761	fatty_acid_metabolism
NITROGEN_METABOLISM	-0.109982	-0.0574297	-4.71234	3.49e-06	7.37e-06	3.67721	nitrogen_metabolism
ASTHMA	-0.125123	-0.278478	-4.72382	3.31e-06	7.07e-06	3.72798	asthma
BUTANOATE_METABOLISM	-0.125626	-0.0507885	-4.75606	2.85e-06	6.16e-06	3.8712	butanoate_metabolism
GLYCINE_SERINE_AND_THREONINE_METABOLISM	-0.119472	-0.0519567	-5.04831	7.05e-07	1.62e-06	5.20834	glycine_serine_and_threonine_metabolism
TRYPTOPHAN_METABOLISM	-0.107824	-0.0441482	-5.10871	5.24e-07	1.23e-06	5.49334	tryptophan_metabolism
AUTOIMMUNE_THYROID_DISEASE	-0.165037	-0.00736031	-5.13512	4.6e-07	1.1e-06	5.61884	autoimmune_thyroid_disease
HISTIDINE_METABOLISM	-0.128517	-0.0511222	-5.47177	8.29e-08	2.06e-07	7.26769	histidine_metabolism
TYROSINE_METABOLISM	-0.122026	-0.0764756	-5.72868	2.12e-08	5.63e-08	8.58546	tyrosine_metabolism
STARCH_AND_SUCROSE_METABOLISM	-0.115095	-0.10549	-5.99283	4.95e-09	1.44e-08	9.99272	starch_and_sucrose_metabolism
ASCORBATE_AND_ALDARATE_METABOLISM	-0.188118	-0.0866777	-6.30457	8.35e-10	2.68e-09	11.72	ascorbate_and_aldarate_metabolism
PRIMARY_BILE_ACID_BIOSYNTHESIS	-0.18011	-0.0780018	-6.42815	4.04e-10	1.32e-09	12.4242	primary_bile_acid_biosynthesis
DRUG_METABOLISM_OTHER_ENZYMES	-0.131859	-0.0814791	-6.54328	2.04e-10	6.9e-10	13.0901	drug_metabolism_other_enzymes
NEUROACTIVE_LIGAND_RECEPTOR_INTERACTION	-0.12835	-0.0701346	-6.5781	1.66e-10	5.7e-10	13.2933	neuroactive_ligand_receptor_interaction
STEROID_HORMONE_BIOSYNTHESIS	-0.140632	-0.199238	-7.24499	2.59e-12	1.12e-11	17.345	steroid_hormone_biosynthesis
TASTE_TRANSDUCTION	-0.0649366	-0.383967	-7.69333	1.35e-13	6.44e-13	20.2324	taste_transduction
METABOLISM_OF_XENOBIOTICS_BY_CYTOCHROME_P450	-0.238428	-0.0675652	-8.0832	9.37e-15	5.48e-14	22.844	metabolism_of_xenobiotics_by_cytochrome_p450
PPAR_SIGNALING_PATHWAY	-0.160179	-0.103356	-8.75722	7.59e-17	5.88e-16	27.566	ppar_signaling_pathway
ALPHA_LINOLENIC_ACID_METABOLISM	-0.227167	-0.0552772	-8.81117	5.11e-17	4.32e-16	27.9547	alpha_linolenic_acid_metabolism
OLFACTORY_TRANSDUCTION	-0.171725	-0.189039	-9.95629	8.12e-21	1.58e-19	36.5507	olfactory_transduction
DRUG_METABOLISM_CYTOCHROME_P450	-0.250126	-0.123537	-10.018	4.98e-21	1.16e-19	37.0314	drug_metabolism_cytochrome_p450
RETINOL_METABOLISM	-0.244916	-0.0876004	-10.1594	1.61e-21	4.29e-20	38.1393	retinol_metabolism
ARACHIDONIC_ACID_METABOLISM	-0.247707	-0.0891488	-11.4446	4.02e-26	2.49e-24	48.5779	arachidonic_acid_metabolism
LINOLEIC_ACID_METABOLISM	-0.34332	-0.0371245	-11.9686	4.5e-28	4.19e-26	53.0042	linoleic_acid_metabolism
