# Supplementary material for: Downregulation of PDIA4 inhibits proliferation and migration in human oral squamous cell carcinoma
Source: Hereditas. 2025 Nov 3;162:222. doi: 10.1186/s41065-025-00594-2 (PMC12581318; doi:10.1186/s41065-025-00594-2)
Supplement: Supplementary file 4 — Supplementary Material 4: Table S4 The correlation between PDIA4 and drug sensitivity. [file 41065_2025_594_MOESM4_ESM.xlsx]

## Sheet: Drug
gene1	Celltype	cor	p.value
group	Camptothecin_1003	0.279024	2.68523e-07
group	Cisplatin_1005	0.19136	0.000482935
group	Docetaxel_1007	0.185227	0.000734979
group	Navitoclax_1011	-0.25717	2.2828e-06
group	Vorinostat_1012	0.126793	0.0214281
group	Nilotinib_1013	-0.159419	0.0037417
group	Olaparib_1017	0.295127	4.90513e-08
group	Axitinib_1021	-0.329079	9.50843e-10
group	SB216763_1025	-0.143461	0.0091676
group	Staurosporine_1034	-0.130482	0.017892
group	PLX.4720_1036	-0.295862	4.52748e-08
group	NU7441_1038	-0.269783	6.79269e-07
group	Nutlin.3a...._1047	0.136654	0.0131054
group	PD173074_1049	-0.486402	6.08639e-21
group	ZM447439_1050	-0.393639	1.22297e-13
group	Alisertib_1051	0.231599	2.20878e-05
group	RO.3306_1052	-0.485746	6.98675e-21
group	MK.2206_1053	-0.302051	2.28479e-08
group	Pictilisib_1058	-0.328039	1.08093e-09
group	AZD8055_1059	-0.138989	0.0116127
group	PD0325901_1060	0.21929	6.03724e-05
group	Obatoclax.Mesylate_1068	0.169914	0.00198314
group	X5.Fluorouracil_1073	0.112009	0.0423232
group	Dasatinib_1079	-0.201993	0.000226058
group	Crizotinib_1083	-0.123403	0.0251972
group	Rapamycin_1084	-0.265588	1.02363e-06
group	BI.2536_1086	-0.358136	2.1623e-11
group	Irinotecan_1088	0.330496	7.9769e-10
group	Oxaliplatin_1089	0.283743	1.64958e-07
group	BMS.536924_1091	-0.175317	0.00140985
group	Tozasertib_1096	-0.550112	2.0318e-27
group	Erlotinib_1168	0.206757	0.000158821
group	Niraparib_1177	0.202153	0.000223427
group	Dinaciclib_1180	-0.270581	6.27791e-07
group	Gemcitabine_1190	0.263242	1.28359e-06
group	Bortezomib_1191	-0.13244	0.0162305
group	SB505124_1194	0.436625	9.54614e-17
group	EPZ004777_1237	-0.17396	0.0015374
group	Daporinad_1248	-0.390518	1.97765e-13
group	BMS.345541_1249	-0.311173	8.09451e-09
group	AZ960_1250	-0.132954	0.0158166
group	Talazoparib_1259	0.164599	0.00274766
group	Trametinib_1372	0.174278	0.0015066
group	Dabrafenib_1373	0.147061	0.00754392
group	AZD5438_1401	-0.126773	0.0214485
group	IAP_5620_1428	0.13788	0.0123021
group	AZD1208_1449	-0.218954	6.20053e-05
group	AZD1332_1463	-0.423365	9.6889e-16
group	Ruxolitinib_1507	-0.228269	2.91534e-05
group	Linsitinib_1510	-0.165395	0.00261826
group	Epirubicin_1511	0.337625	3.25331e-10
group	Uprosertib_1553	-0.133304	0.0155406
group	LCL161_1557	0.208373	0.000140643
group	Alpelisib_1560	-0.481211	1.79709e-20
group	Taselisib_1561	-0.46523	4.49674e-19
group	SCH772984_1564	0.1379	0.0122892
group	Leflunomide_1578	0.251859	3.73339e-06
group	Entinostat_1593	0.225458	3.67315e-05
group	OSI.027_1594	0.352829	4.44363e-11
group	LGK974_1598	0.145525	0.00820243
group	CZC24832_1615	-0.203408	0.000203723
group	GSK2606414_1618	-0.214562	8.75355e-05
group	PFI3_1620	-0.263535	1.24795e-06
group	PCI.34051_1621	-0.143544	0.00912686
group	RVX.208_1625	-0.222156	4.80089e-05
group	Entospletinib_1630	-0.146531	0.00776561
group	PRT062607_1631	-0.18188	0.000919274
group	Ribociclib_1632	-0.246814	5.89759e-06
group	AZD5153_1706	0.137816	0.0123425
group	CDK9_5576_1708	-0.25649	2.4327e-06
group	CDK9_5038_1709	-0.268503	7.70378e-07
group	Eg5_9814_1712	0.159062	0.00382103
group	ERK_2440_1713	0.214041	9.11494e-05
group	ERK_6604_1714	0.109684	0.04682
group	IRAK4_4710_1716	0.217087	7.18556e-05
group	JAK1_8709_1718	0.184338	0.000780284
group	PAK_5339_1730	-0.32186	2.2933e-09
group	TAF1_5496_1732	0.186061	0.000694686
group	Selumetinib_1736	0.144231	0.00879654
group	IGF1R_3801_1738	-0.122834	0.0258823
group	JAK_8517_1739	-0.197286	0.000317876
group	Ibrutinib_1799	-0.170665	0.0018924
group	Zoledronate_1802	-0.238956	1.17911e-05
group	Oxaliplatin_1806	0.255548	2.65597e-06
group	Carmustine_1807	-0.205972	0.00016843
group	Topotecan_1808	0.319615	3.00142e-09
group	Teniposide_1809	0.274872	4.09181e-07
group	Mitoxantrone_1810	0.329161	9.41203e-10
group	Dactinomycin_1811	0.208296	0.000141466
group	Nelarabine_1814	-0.233397	1.8983e-05
group	Fulvestrant_1816	0.137696	0.0124194
group	Vincristine_1818	-0.148508	0.00696712
group	Docetaxel_1819	0.145739	0.00810768
group	Dihydrorotenone_1827	0.177222	0.00124717
group	Elephantin_1835	0.216771	7.36615e-05
group	Sabutoclax_1849	0.287274	1.13893e-07
group	LY2109761_1852	-0.265652	1.01726e-06
group	MN.64_1854	-0.240249	1.05376e-05
group	KRAS..G12C..Inhibitor.12_1855	-0.133716	0.0152215
group	MG.132_1862	-0.142458	0.00967251
group	BDP.00009066_1866	-0.280383	2.33592e-07
group	Ulixertinib_1908	0.143309	0.00924249
group	Venetoclax_1909	0.179013	0.00111008
group	Dactinomycin_1911	0.380712	8.66072e-13
group	Afuresertib_1912	-0.221579	5.02875e-05
group	AGI.5198_1913	0.218528	6.41338e-05
group	AZD5363_1916	-0.297343	3.84935e-08
group	AZD8186_1918	-0.210617	0.000118618
group	Osimertinib_1919	-0.324465	1.67348e-09
group	Cediranib_1922	-0.580879	4.46758e-31
group	Ipatasertib_1924	-0.410606	8.19902e-15
group	GSK2578215A_1927	-0.167981	0.0022353
group	I.BRD9_1928	-0.253221	3.29425e-06
group	Telomerase.Inhibitor.IX_1930	-0.233951	1.81125e-05
group	NVP.ADW742_1932	-0.20694	0.000156663
group	Savolitinib_1936	0.165099	0.00266569
group	UMI.77_1939	-0.334327	4.94036e-10
group	MIM1_1996	-0.137453	0.0125766
group	WEHI.539_1997	-0.122976	0.0257096
group	BPD.00008900_1998	-0.377448	1.40085e-12
group	BIBR.1532_2043	0.221264	5.15753e-05
group	Pyridostatin_2044	-0.173871	0.00154617
group	AMG.319_2045	-0.22823	2.92485e-05
group	Ulixertinib_2047	-0.111335	0.0435886
group	VX.11e_2096	0.182238	0.000897689
group	Uprosertib_2106	-0.232207	2.09889e-05
group	GSK591_2110	0.187211	0.000642535
group	VE821_2111	-0.349765	6.69512e-11
group	AT13148_2170	-0.229861	2.5545e-05
group	BMS.754807_2171	-0.244656	7.15011e-06
group	JQ1_2172	-0.358719	1.9961e-11
